# Supplementary material for: Qualitative Proteomic Profiling of Saccharomyces cerevisiae E1 Strain During Alcoholic Fermentation of Yellow Passion Fruit: A First Approximation
Source: Foods. 2025 May 23;14(11):1856. doi: 10.3390/foods14111856 (PMC12155361; doi:10.3390/foods14111856)
Supplement: Supplementary file 1 [file foods-14-01856-s001.zip]

Archive with 2 entries (2 files):
- File S1 Paper_def.xlsx
- Proteins_and_Metabolic_Pathways_def.xlsx
