# Supplementary material for: Qualitative Proteomic Profiling of Saccharomyces cerevisiae E1 Strain During Alcoholic Fermentation of Yellow Passion Fruit: A First Approximation
Source: Foods. 2025 May 23;14(11):1856. doi: 10.3390/foods14111856 (PMC12155361; doi:10.3390/foods14111856)
Supplement: Supplementary file 1 [file foods-14-01856-s001.zip › File S1 Paper_def.xlsx]

## Sheet: 24h 353
Gene Names (primary)	Gene Ontology IDs	-10lgP	Gene Names	Organism	Length	Gene Ontology (biological process)	Gene Ontology (molecular function)	Gene Ontology (GO)	Protein Group	Protein ID	Accession	From	Entry	Entry Name	Protein names	PTM	Avg. Mass	Description	Detected 24h-1	Detected 24h-2	Detected 24h-3
TDH3	GO:0003723; GO:0004365; GO:0005634; GO:0005737; GO:0005739; GO:0005811; GO:0005829; GO:0005886; GO:0006094; GO:0006096; GO:0006915; GO:0009277; GO:0015886; GO:0050661; GO:0051287; GO:0072593; GO:1904408	40634	TDH3 GPD3 YGR192C G7576	Saccharomyces cerevisiae (strain ATCC 204508 / S288c) (Baker's yeast)	332	apoptotic process [GO:0006915]; gluconeogenesis [GO:0006094]; glycolytic process [GO:0006096]; heme transport [GO:0015886]; reactive oxygen species metabolic process [GO:0072593]	glyceraldehyde-3-phosphate dehydrogenase (NAD+) (phosphorylating) activity [GO:0004365]; melatonin binding [GO:1904408]; NAD binding [GO:0051287]; NADP binding [GO:0050661]; RNA binding [GO:0003723]	cytoplasm [GO:0005737]; cytosol [GO:0005829]; fungal-type cell wall [GO:0009277]; lipid droplet [GO:0005811]; mitochondrion [GO:0005739]; nucleus [GO:0005634]; plasma membrane [GO:0005886]; glyceraldehyde-3-phosphate dehydrogenase (NAD+) (phosphorylating) activity [GO:0004365]; melatonin binding [GO:1904408]; NAD binding [GO:0051287]; NADP binding [GO:0050661]; RNA binding [GO:0003723]; apoptotic…	1	46	sp|P00359|G3P3_YEAST	P00359	P00359	G3P3_YEAST	Glyceraldehyde-3-phosphate dehydrogenase 3 (GAPDH 3) (EC 1.2.1.12)	Carbamidomethylation; Oxidation (M); Deamidation (NQ)	35747	Glyceraldehyde-3-phosphate dehydrogenase 3 OS=Saccharomyces cerevisiae (strain ATCC 204508 / S288c) OX=559292 GN=TDH3 PE=1 SV=3	YES	YES	YES
CDC19	GO:0000287; GO:0004743; GO:0005524; GO:0005737; GO:0005886; GO:0006090; GO:0006096; GO:0016301; GO:0016310; GO:0030955	48356	CDC19 PYK1 YAL038W	Saccharomyces cerevisiae (strain ATCC 204508 / S288c) (Baker's yeast)	500	glycolytic process [GO:0006096]; phosphorylation [GO:0016310]; pyruvate metabolic process [GO:0006090]	ATP binding [GO:0005524]; kinase activity [GO:0016301]; magnesium ion binding [GO:0000287]; potassium ion binding [GO:0030955]; pyruvate kinase activity [GO:0004743]	cytoplasm [GO:0005737]; plasma membrane [GO:0005886]; ATP binding [GO:0005524]; kinase activity [GO:0016301]; magnesium ion binding [GO:0000287]; potassium ion binding [GO:0030955]; pyruvate kinase activity [GO:0004743]; glycolytic process [GO:0006096]; phosphorylation [GO:0016310]; pyruvate metabolic process [GO:0006090]	4	25	sp|P00549|KPYK1_YEAST	P00549	P00549	KPYK1_YEAST	Pyruvate kinase 1 (PK 1) (EC 2.7.1.40) (cell division cycle protein 19)	Carbamidomethylation; Oxidation (M); Deamidation (NQ)	54545	Pyruvate kinase 1 OS=Saccharomyces cerevisiae (strain ATCC 204508 / S288c) OX=559292 GN=CDC19 PE=1 SV=2	YES	YES	YES
SSA1	GO:0000049; GO:0000209; GO:0000329; GO:0002181; GO:0005524; GO:0005576; GO:0005634; GO:0005737; GO:0005829; GO:0005844; GO:0005886; GO:0006457; GO:0006606; GO:0006616; GO:0006626; GO:0009277; GO:0016887; GO:0017053; GO:0031072; GO:0035617; GO:0042026; GO:0043161; GO:0044183; GO:0045892; GO:0051082; GO:0051085; GO:0070482; GO:0072318; GO:0072671; GO:0140662	42347	SSA1 YAL005C	Saccharomyces cerevisiae (strain ATCC 204508 / S288c) (Baker's yeast)	642	chaperone cofactor-dependent protein refolding [GO:0051085]; clathrin coat disassembly [GO:0072318]; cytoplasmic translation [GO:0002181]; mitochondria-associated ubiquitin-dependent protein catabolic process [GO:0072671]; negative regulation of DNA-templated transcription [GO:0045892]; proteasome-mediated ubiquitin-dependent protein catabolic process [GO:0043161]; protein folding [GO:0006457]; p…	ATP binding [GO:0005524]; ATP hydrolysis activity [GO:0016887]; ATP-dependent protein folding chaperone [GO:0140662]; heat shock protein binding [GO:0031072]; protein folding chaperone [GO:0044183]; tRNA binding [GO:0000049]; unfolded protein binding [GO:0051082]	cytoplasm [GO:0005737]; cytosol [GO:0005829]; extracellular region [GO:0005576]; fungal-type cell wall [GO:0009277]; fungal-type vacuole membrane [GO:0000329]; nucleus [GO:0005634]; plasma membrane [GO:0005886]; polysome [GO:0005844]; transcription repressor complex [GO:0017053]; ATP binding [GO:0005524]; ATP hydrolysis activity [GO:0016887]; ATP-dependent protein folding chaperone [GO:0140662]; …	5	19	sp|P10591|HSP71_YEAST	P10591	P10591	HSP71_YEAST	Heat shock protein SSA1 (Heat shock protein YG100)	Carbamidomethylation; Oxidation (M); Deamidation (NQ)	69657	Heat shock protein SSA1 OS=Saccharomyces cerevisiae (strain ATCC 204508 / S288c) OX=559292 GN=SSA1 PE=1 SV=4	YES	YES	YES
SSA3	GO:0005524; GO:0005634; GO:0005737; GO:0005829; GO:0005886; GO:0006457; GO:0006515; GO:0006616; GO:0016887; GO:0031072; GO:0042026; GO:0044183; GO:0051082; GO:0051085; GO:0140662	43747	SSA3 YBL075C YBL06.07 YBL0610	Saccharomyces cerevisiae (strain ATCC 204508 / S288c) (Baker's yeast)	649	chaperone cofactor-dependent protein refolding [GO:0051085]; protein folding [GO:0006457]; protein quality control for misfolded or incompletely synthesized proteins [GO:0006515]; protein refolding [GO:0042026]; SRP-dependent cotranslational protein targeting to membrane, translocation [GO:0006616]	ATP binding [GO:0005524]; ATP hydrolysis activity [GO:0016887]; ATP-dependent protein folding chaperone [GO:0140662]; heat shock protein binding [GO:0031072]; protein folding chaperone [GO:0044183]; unfolded protein binding [GO:0051082]	cytoplasm [GO:0005737]; cytosol [GO:0005829]; nucleus [GO:0005634]; plasma membrane [GO:0005886]; ATP binding [GO:0005524]; ATP hydrolysis activity [GO:0016887]; ATP-dependent protein folding chaperone [GO:0140662]; heat shock protein binding [GO:0031072]; protein folding chaperone [GO:0044183]; unfolded protein binding [GO:0051082]; chaperone cofactor-dependent protein refolding [GO:0051085]; pr…	6	17	sp|P09435|HSP73_YEAST	P09435	P09435	HSP73_YEAST	Heat shock protein SSA3	Carbamidomethylation; Oxidation (M); Deamidation (NQ)	70547	Heat shock protein SSA3 OS=Saccharomyces cerevisiae (strain ATCC 204508 / S288c) OX=559292 GN=SSA3 PE=1 SV=3	YES	YES	YES
SSA4	GO:0005524; GO:0005634; GO:0005737; GO:0005829; GO:0005886; GO:0006457; GO:0006616; GO:0016887; GO:0031072; GO:0042026; GO:0044183; GO:0051082; GO:0051085; GO:0140662	39042	SSA4 YER103W	Saccharomyces cerevisiae (strain ATCC 204508 / S288c) (Baker's yeast)	642	chaperone cofactor-dependent protein refolding [GO:0051085]; protein folding [GO:0006457]; protein refolding [GO:0042026]; SRP-dependent cotranslational protein targeting to membrane, translocation [GO:0006616]	ATP binding [GO:0005524]; ATP hydrolysis activity [GO:0016887]; ATP-dependent protein folding chaperone [GO:0140662]; heat shock protein binding [GO:0031072]; protein folding chaperone [GO:0044183]; unfolded protein binding [GO:0051082]	cytoplasm [GO:0005737]; cytosol [GO:0005829]; nucleus [GO:0005634]; plasma membrane [GO:0005886]; ATP binding [GO:0005524]; ATP hydrolysis activity [GO:0016887]; ATP-dependent protein folding chaperone [GO:0140662]; heat shock protein binding [GO:0031072]; protein folding chaperone [GO:0044183]; unfolded protein binding [GO:0051082]; chaperone cofactor-dependent protein refolding [GO:0051085]; pr…	7	34	sp|P22202|HSP74_YEAST	P22202	P22202	HSP74_YEAST	Heat shock protein SSA4	Carbamidomethylation; Oxidation (M); Deamidation (NQ)	69651	Heat shock protein SSA4 OS=Saccharomyces cerevisiae (strain ATCC 204508 / S288c) OX=559292 GN=SSA4 PE=1 SV=3	YES	YES	YES
ACT1	GO:0000011; GO:0000142; GO:0000785; GO:0000812; GO:0005200; GO:0005524; GO:0005634; GO:0005884; GO:0006281; GO:0006338; GO:0006351; GO:0006355; GO:0006897; GO:0009306; GO:0016573; GO:0016787; GO:0030010; GO:0030476; GO:0030479; GO:0031011; GO:0032432; GO:0035267; GO:0042802; GO:1902404	44753	ACT1 ABY1 END7 YFL039C	Saccharomyces cerevisiae (strain ATCC 204508 / S288c) (Baker's yeast)	375	ascospore wall assembly [GO:0030476]; chromatin remodeling [GO:0006338]; DNA repair [GO:0006281]; DNA-templated transcription [GO:0006351]; endocytosis [GO:0006897]; establishment of cell polarity [GO:0030010]; histone acetylation [GO:0016573]; mitotic actomyosin contractile ring contraction [GO:1902404]; protein secretion [GO:0009306]; regulation of DNA-templated transcription [GO:0006355]; vacu…	ATP binding [GO:0005524]; hydrolase activity [GO:0016787]; identical protein binding [GO:0042802]; structural constituent of cytoskeleton [GO:0005200]	actin cortical patch [GO:0030479]; actin filament [GO:0005884]; actin filament bundle [GO:0032432]; cellular bud neck contractile ring [GO:0000142]; chromatin [GO:0000785]; Ino80 complex [GO:0031011]; NuA4 histone acetyltransferase complex [GO:0035267]; nucleus [GO:0005634]; Swr1 complex [GO:0000812]; ATP binding [GO:0005524]; hydrolase activity [GO:0016787]; identical protein binding [GO:0042802…	10	10	sp|P60010|ACT_YEAST	P60010	P60010	ACT_YEAST	Actin (EC 3.6.4.-)	Carbamidomethylation; Oxidation (M); Deamidation (NQ)	41690	Actin OS=Saccharomyces cerevisiae (strain ATCC 204508 / S288c) OX=559292 GN=ACT1 PE=1 SV=1	YES	YES	YES
PDC1	GO:0000287; GO:0000949; GO:0004737; GO:0005634; GO:0005737; GO:0005829; GO:0006090; GO:0006559; GO:0006569; GO:0009083; GO:0019655; GO:0030976; GO:0047433; GO:0047434; GO:0050177	32943	PDC1 YLR044C L2104	Saccharomyces cerevisiae (strain ATCC 204508 / S288c) (Baker's yeast)	563	aromatic amino acid family catabolic process to alcohol via Ehrlich pathway [GO:0000949]; branched-chain amino acid catabolic process [GO:0009083]; glycolytic fermentation to ethanol [GO:0019655]; L-phenylalanine catabolic process [GO:0006559]; pyruvate metabolic process [GO:0006090]; tryptophan catabolic process [GO:0006569]	branched-chain-2-oxoacid decarboxylase activity [GO:0047433]; indolepyruvate decarboxylase activity [GO:0047434]; magnesium ion binding [GO:0000287]; phenylpyruvate decarboxylase activity [GO:0050177]; pyruvate decarboxylase activity [GO:0004737]; thiamine pyrophosphate binding [GO:0030976]	cytoplasm [GO:0005737]; cytosol [GO:0005829]; nucleus [GO:0005634]; branched-chain-2-oxoacid decarboxylase activity [GO:0047433]; indolepyruvate decarboxylase activity [GO:0047434]; magnesium ion binding [GO:0000287]; phenylpyruvate decarboxylase activity [GO:0050177]; pyruvate decarboxylase activity [GO:0004737]; thiamine pyrophosphate binding [GO:0030976]; aromatic amino acid family catabolic p…	12	56	sp|P06169|PDC1_YEAST	P06169	P06169	PDC1_YEAST	Pyruvate decarboxylase isozyme 1 (EC 4.1.1.-) (EC 4.1.1.43) (EC 4.1.1.72) (EC 4.1.1.74) (Thiamine pyrophosphate-dependent 2-oxo-acid decarboxylase) (2ODC)	Carbamidomethylation; Oxidation (M); Deamidation (NQ)	61495	Pyruvate decarboxylase isozyme 1 OS=Saccharomyces cerevisiae (strain ATCC 204508 / S288c) OX=559292 GN=PDC1 PE=1 SV=7	YES	YES	YES
SSC1	GO:0000018; GO:0001405; GO:0005524; GO:0005737; GO:0005739; GO:0005743; GO:0005744; GO:0006886; GO:0008566; GO:0016887; GO:0030150; GO:0030234; GO:0031072; GO:0032042; GO:0032079; GO:0033617; GO:0042026; GO:0042645; GO:0043335; GO:0044183; GO:0050821; GO:0051082; GO:0051085; GO:0070130; GO:0140662; GO:1905347	40492	SSC1 ENS1 YJR045C J1639	Saccharomyces cerevisiae (strain ATCC 204508 / S288c) (Baker's yeast)	654	chaperone cofactor-dependent protein refolding [GO:0051085]; intracellular protein transport [GO:0006886]; mitochondrial cytochrome c oxidase assembly [GO:0033617]; mitochondrial DNA metabolic process [GO:0032042]; negative regulation of mitochondrial translation [GO:0070130]; positive regulation of endodeoxyribonuclease activity [GO:0032079]; protein import into mitochondrial matrix [GO:0030150]…	ATP binding [GO:0005524]; ATP hydrolysis activity [GO:0016887]; ATP-dependent protein folding chaperone [GO:0140662]; enzyme regulator activity [GO:0030234]; heat shock protein binding [GO:0031072]; mitochondrial protein-transporting ATPase activity [GO:0008566]; protein folding chaperone [GO:0044183]; unfolded protein binding [GO:0051082]	cytoplasm [GO:0005737]; endodeoxyribonuclease complex [GO:1905347]; mitochondrial inner membrane [GO:0005743]; mitochondrial nucleoid [GO:0042645]; mitochondrion [GO:0005739]; PAM complex, Tim23 associated import motor [GO:0001405]; TIM23 mitochondrial import inner membrane translocase complex [GO:0005744]; ATP binding [GO:0005524]; ATP hydrolysis activity [GO:0016887]; ATP-dependent protein fold…	14	14	sp|P0CS90|HSP77_YEAST	P0CS90	P0CS90	HSP77_YEAST	Import motor subunit, mitochondrial (EC 3.6.4.10) (Endonuclease SceI 75 kDa subunit) (Endo.SceI 75 kDa subunit) (mtHSP70)	Oxidation (M); Deamidation (NQ)	70628	Import motor subunit mitochondrial OS=Saccharomyces cerevisiae (strain ATCC 204508 / S288c) OX=559292 GN=SSC1 PE=1 SV=1	YES	YES	YES
ENO2	GO:0000015; GO:0000287; GO:0000324; GO:0004634; GO:0005739; GO:0005829; GO:0005886; GO:0006096; GO:0009898; GO:0032889; GO:1904408	38857	ENO2 ENOB YHR174W	Saccharomyces cerevisiae (strain ATCC 204508 / S288c) (Baker's yeast)	437	glycolytic process [GO:0006096]; regulation of vacuole fusion, non-autophagic [GO:0032889]	magnesium ion binding [GO:0000287]; melatonin binding [GO:1904408]; phosphopyruvate hydratase activity [GO:0004634]	cytoplasmic side of plasma membrane [GO:0009898]; cytosol [GO:0005829]; fungal-type vacuole [GO:0000324]; mitochondrion [GO:0005739]; phosphopyruvate hydratase complex [GO:0000015]; plasma membrane [GO:0005886]; magnesium ion binding [GO:0000287]; melatonin binding [GO:1904408]; phosphopyruvate hydratase activity [GO:0004634]; glycolytic process [GO:0006096]; regulation of vacuole fusion, non-aut…	15	35	sp|P00925|ENO2_YEAST	P00925	P00925	ENO2_YEAST	Enolase 2 (EC 4.2.1.11) (2-phospho-D-glycerate hydro-lyase 2) (2-phosphoglycerate dehydratase 2)	Oxidation (M); Deamidation (NQ)	46914	Enolase 2 OS=Saccharomyces cerevisiae (strain ATCC 204508 / S288c) OX=559292 GN=ENO2 PE=1 SV=2	YES	YES	YES
ATP2	GO:0005524; GO:0005739; GO:0005743; GO:0005753; GO:0005754; GO:0005758; GO:0005829; GO:0015986; GO:0042776; GO:0045261; GO:0046933; GO:0046961	39655	ATP2 YJR121W J2041	Saccharomyces cerevisiae (strain ATCC 204508 / S288c) (Baker's yeast)	511	proton motive force-driven ATP synthesis [GO:0015986]; proton motive force-driven mitochondrial ATP synthesis [GO:0042776]	ATP binding [GO:0005524]; proton-transporting ATP synthase activity, rotational mechanism [GO:0046933]; proton-transporting ATPase activity, rotational mechanism [GO:0046961]	cytosol [GO:0005829]; mitochondrial inner membrane [GO:0005743]; mitochondrial intermembrane space [GO:0005758]; mitochondrial proton-transporting ATP synthase complex [GO:0005753]; mitochondrial proton-transporting ATP synthase, catalytic core [GO:0005754]; mitochondrion [GO:0005739]; proton-transporting ATP synthase complex, catalytic core F(1) [GO:0045261]; ATP binding [GO:0005524]; proton-tra…	16	23	sp|P00830|ATPB_YEAST	P00830	P00830	ATPB_YEAST	ATP synthase subunit beta, mitochondrial (EC 7.1.2.2)	Oxidation (M); Deamidation (NQ)	54794	ATP synthase subunit beta mitochondrial OS=Saccharomyces cerevisiae (strain ATCC 204508 / S288c) OX=559292 GN=ATP2 PE=1 SV=2	YES	YES	YES
HSP60	GO:0003688; GO:0003697; GO:0005524; GO:0005739; GO:0005743; GO:0005758; GO:0005759; GO:0005829; GO:0006457; GO:0006458; GO:0008637; GO:0016887; GO:0034514; GO:0042026; GO:0042645; GO:0045041; GO:0050821; GO:0051082; GO:0051087; GO:0051131; GO:0051604; GO:0140662	40892	HSP60 MIF4 YLR259C L8479.10	Saccharomyces cerevisiae (strain ATCC 204508 / S288c) (Baker's yeast)	572	'de novo' protein folding [GO:0006458]; apoptotic mitochondrial changes [GO:0008637]; chaperone-mediated protein complex assembly [GO:0051131]; mitochondrial unfolded protein response [GO:0034514]; protein folding [GO:0006457]; protein import into mitochondrial intermembrane space [GO:0045041]; protein maturation [GO:0051604]; protein refolding [GO:0042026]; protein stabilization [GO:0050821]	ATP binding [GO:0005524]; ATP hydrolysis activity [GO:0016887]; ATP-dependent protein folding chaperone [GO:0140662]; DNA replication origin binding [GO:0003688]; protein-folding chaperone binding [GO:0051087]; single-stranded DNA binding [GO:0003697]; unfolded protein binding [GO:0051082]	cytosol [GO:0005829]; mitochondrial inner membrane [GO:0005743]; mitochondrial intermembrane space [GO:0005758]; mitochondrial matrix [GO:0005759]; mitochondrial nucleoid [GO:0042645]; mitochondrion [GO:0005739]; ATP binding [GO:0005524]; ATP hydrolysis activity [GO:0016887]; ATP-dependent protein folding chaperone [GO:0140662]; DNA replication origin binding [GO:0003688]; protein-folding chapero…	18	31	sp|P19882|HSP60_YEAST	P19882	P19882	HSP60_YEAST	Heat shock protein 60, mitochondrial (CPN60) (P66) (Stimulator factor I 66 kDa component)	Carbamidomethylation; Oxidation (M); Deamidation (NQ)	60752	Heat shock protein 60 mitochondrial OS=Saccharomyces cerevisiae (strain ATCC 204508 / S288c) OX=559292 GN=HSP60 PE=1 SV=1	YES	YES	YES
SSB1	GO:0000054; GO:0002181; GO:0005516; GO:0005524; GO:0005634; GO:0005737; GO:0005829; GO:0005844; GO:0005886; GO:0006364; GO:0006415; GO:0006450; GO:0006452; GO:0016887; GO:0031072; GO:0042026; GO:0042149; GO:0044183; GO:0051082; GO:0051083; GO:0051085; GO:0140662	36722	SSB1 YG101 YDL229W	Saccharomyces cerevisiae (strain ATCC 204508 / S288c) (Baker's yeast)	613	'de novo' cotranslational protein folding [GO:0051083]; cellular response to glucose starvation [GO:0042149]; chaperone cofactor-dependent protein refolding [GO:0051085]; cytoplasmic translation [GO:0002181]; protein refolding [GO:0042026]; regulation of translational fidelity [GO:0006450]; ribosomal subunit export from nucleus [GO:0000054]; rRNA processing [GO:0006364]; translational frameshifti…	ATP binding [GO:0005524]; ATP hydrolysis activity [GO:0016887]; ATP-dependent protein folding chaperone [GO:0140662]; calmodulin binding [GO:0005516]; heat shock protein binding [GO:0031072]; protein folding chaperone [GO:0044183]; unfolded protein binding [GO:0051082]	cytoplasm [GO:0005737]; cytosol [GO:0005829]; nucleus [GO:0005634]; plasma membrane [GO:0005886]; polysome [GO:0005844]; ATP binding [GO:0005524]; ATP hydrolysis activity [GO:0016887]; ATP-dependent protein folding chaperone [GO:0140662]; calmodulin binding [GO:0005516]; heat shock protein binding [GO:0031072]; protein folding chaperone [GO:0044183]; unfolded protein binding [GO:0051082]; 'de nov…	19	32	sp|P11484|SSB1_YEAST	P11484	P11484	SSB1_YEAST	Ribosome-associated molecular chaperone SSB1 (EC 3.6.4.10) (Cold-inducible protein YG101) (Heat shock protein SSB1) (Hsp70 chaperone Ssb)	Carbamidomethylation; Oxidation (M); Deamidation (NQ)	66602	Ribosome-associated molecular chaperone SSB1 OS=Saccharomyces cerevisiae (strain ATCC 204508 / S288c) OX=559292 GN=SSB1 PE=1 SV=3	YES	YES	YES
ACO1	GO:0000002; GO:0003690; GO:0003697; GO:0003994; GO:0005739; GO:0005758; GO:0005759; GO:0005829; GO:0006099; GO:0042645; GO:0046872; GO:0047780; GO:0051536; GO:0051539	45821	ACO1 GLU1 YLR304C L8003.22	Saccharomyces cerevisiae (strain ATCC 204508 / S288c) (Baker's yeast)	778	mitochondrial genome maintenance [GO:0000002]; tricarboxylic acid cycle [GO:0006099]	4 iron, 4 sulfur cluster binding [GO:0051539]; aconitate hydratase activity [GO:0003994]; citrate dehydratase activity [GO:0047780]; double-stranded DNA binding [GO:0003690]; iron-sulfur cluster binding [GO:0051536]; metal ion binding [GO:0046872]; single-stranded DNA binding [GO:0003697]	cytosol [GO:0005829]; mitochondrial intermembrane space [GO:0005758]; mitochondrial matrix [GO:0005759]; mitochondrial nucleoid [GO:0042645]; mitochondrion [GO:0005739]; 4 iron, 4 sulfur cluster binding [GO:0051539]; aconitate hydratase activity [GO:0003994]; citrate dehydratase activity [GO:0047780]; double-stranded DNA binding [GO:0003690]; iron-sulfur cluster binding [GO:0051536]; metal ion bi…	21	24	sp|P19414|ACON_YEAST	P19414	P19414	ACON_YEAST	Aconitate hydratase, mitochondrial (Aconitase) (EC 4.2.1.3) (Citrate hydro-lyase)	Carbamidomethylation; Oxidation (M); Deamidation (NQ)	85368	Aconitate hydratase mitochondrial OS=Saccharomyces cerevisiae (strain ATCC 204508 / S288c) OX=559292 GN=ACO1 PE=1 SV=2	YES	YES	YES
PGK1	GO:0004618; GO:0005524; GO:0005737; GO:0005739; GO:0005829; GO:0005886; GO:0006094; GO:0006096; GO:0016310; GO:0043531	35208	PGK1 YCR012W YCR12W	Saccharomyces cerevisiae (strain ATCC 204508 / S288c) (Baker's yeast)	416	gluconeogenesis [GO:0006094]; glycolytic process [GO:0006096]; phosphorylation [GO:0016310]	ADP binding [GO:0043531]; ATP binding [GO:0005524]; phosphoglycerate kinase activity [GO:0004618]	cytoplasm [GO:0005737]; cytosol [GO:0005829]; mitochondrion [GO:0005739]; plasma membrane [GO:0005886]; ADP binding [GO:0043531]; ATP binding [GO:0005524]; phosphoglycerate kinase activity [GO:0004618]; gluconeogenesis [GO:0006094]; glycolytic process [GO:0006096]; phosphorylation [GO:0016310]	22	48	sp|P00560|PGK_YEAST	P00560	P00560	PGK_YEAST	Phosphoglycerate kinase (EC 2.7.2.3)	Oxidation (M); Deamidation (NQ)	44738	Phosphoglycerate kinase OS=Saccharomyces cerevisiae (strain ATCC 204508 / S288c) OX=559292 GN=PGK1 PE=1 SV=2	YES	YES	YES
ATP1	GO:0005524; GO:0005739; GO:0005743; GO:0005753; GO:0005754; GO:0005758; GO:0005829; GO:0015986; GO:0042645; GO:0043531; GO:0045261; GO:0046933	44238	ATP1 YBL099W YBL0827	Saccharomyces cerevisiae (strain ATCC 204508 / S288c) (Baker's yeast)	545	proton motive force-driven ATP synthesis [GO:0015986]	ADP binding [GO:0043531]; ATP binding [GO:0005524]; proton-transporting ATP synthase activity, rotational mechanism [GO:0046933]	cytosol [GO:0005829]; mitochondrial inner membrane [GO:0005743]; mitochondrial intermembrane space [GO:0005758]; mitochondrial nucleoid [GO:0042645]; mitochondrial proton-transporting ATP synthase complex [GO:0005753]; mitochondrial proton-transporting ATP synthase, catalytic core [GO:0005754]; mitochondrion [GO:0005739]; proton-transporting ATP synthase complex, catalytic core F(1) [GO:0045261];…	23	3	sp|P07251|ATPA_YEAST	P07251	P07251	ATPA_YEAST	ATP synthase subunit alpha, mitochondrial	Oxidation (M); Deamidation (NQ)	58608	ATP synthase subunit alpha mitochondrial OS=Saccharomyces cerevisiae (strain ATCC 204508 / S288c) OX=559292 GN=ATP1 PE=1 SV=5	YES	YES	YES
PDC6	GO:0000287; GO:0000949; GO:0004737; GO:0005634; GO:0005737; GO:0005829; GO:0006067; GO:0006559; GO:0006569; GO:0009083; GO:0030976; GO:0047433; GO:0047434; GO:0050177	29510	PDC6 YGR087C	Saccharomyces cerevisiae (strain ATCC 204508 / S288c) (Baker's yeast)	563	aromatic amino acid family catabolic process to alcohol via Ehrlich pathway [GO:0000949]; branched-chain amino acid catabolic process [GO:0009083]; ethanol metabolic process [GO:0006067]; L-phenylalanine catabolic process [GO:0006559]; tryptophan catabolic process [GO:0006569]	branched-chain-2-oxoacid decarboxylase activity [GO:0047433]; indolepyruvate decarboxylase activity [GO:0047434]; magnesium ion binding [GO:0000287]; phenylpyruvate decarboxylase activity [GO:0050177]; pyruvate decarboxylase activity [GO:0004737]; thiamine pyrophosphate binding [GO:0030976]	cytoplasm [GO:0005737]; cytosol [GO:0005829]; nucleus [GO:0005634]; branched-chain-2-oxoacid decarboxylase activity [GO:0047433]; indolepyruvate decarboxylase activity [GO:0047434]; magnesium ion binding [GO:0000287]; phenylpyruvate decarboxylase activity [GO:0050177]; pyruvate decarboxylase activity [GO:0004737]; thiamine pyrophosphate binding [GO:0030976]; aromatic amino acid family catabolic p…	24	92	sp|P26263|PDC6_YEAST	P26263	P26263	PDC6_YEAST	Pyruvate decarboxylase isozyme 3 (EC 4.1.1.-) (EC 4.1.1.43) (EC 4.1.1.72) (EC 4.1.1.74) (Thiamine pyrophosphate-dependent 2-oxo-acid decarboxylase) (2ODC)	Oxidation (M); Deamidation (NQ)	61581	Pyruvate decarboxylase isozyme 3 OS=Saccharomyces cerevisiae (strain ATCC 204508 / S288c) OX=559292 GN=PDC6 PE=1 SV=3	YES	YES	YES
PDC5	GO:0000287; GO:0000949; GO:0004737; GO:0005634; GO:0005737; GO:0005829; GO:0006090; GO:0006559; GO:0006569; GO:0009083; GO:0019655; GO:0030976; GO:0047433; GO:0047434; GO:0050177	28608	PDC5 YLR134W L3133 L9606.7	Saccharomyces cerevisiae (strain ATCC 204508 / S288c) (Baker's yeast)	563	aromatic amino acid family catabolic process to alcohol via Ehrlich pathway [GO:0000949]; branched-chain amino acid catabolic process [GO:0009083]; glycolytic fermentation to ethanol [GO:0019655]; L-phenylalanine catabolic process [GO:0006559]; pyruvate metabolic process [GO:0006090]; tryptophan catabolic process [GO:0006569]	branched-chain-2-oxoacid decarboxylase activity [GO:0047433]; indolepyruvate decarboxylase activity [GO:0047434]; magnesium ion binding [GO:0000287]; phenylpyruvate decarboxylase activity [GO:0050177]; pyruvate decarboxylase activity [GO:0004737]; thiamine pyrophosphate binding [GO:0030976]	cytoplasm [GO:0005737]; cytosol [GO:0005829]; nucleus [GO:0005634]; branched-chain-2-oxoacid decarboxylase activity [GO:0047433]; indolepyruvate decarboxylase activity [GO:0047434]; magnesium ion binding [GO:0000287]; phenylpyruvate decarboxylase activity [GO:0050177]; pyruvate decarboxylase activity [GO:0004737]; thiamine pyrophosphate binding [GO:0030976]; aromatic amino acid family catabolic p…	25	96	sp|P16467|PDC5_YEAST	P16467	P16467	PDC5_YEAST	Pyruvate decarboxylase isozyme 2 (EC 4.1.1.-) (EC 4.1.1.43) (EC 4.1.1.72) (EC 4.1.1.74) (Thiamine pyrophosphate-dependent 2-oxo-acid decarboxylase) (2ODC)	Carbamidomethylation; Oxidation (M); Deamidation (NQ)	61912	Pyruvate decarboxylase isozyme 2 OS=Saccharomyces cerevisiae (strain ATCC 204508 / S288c) OX=559292 GN=PDC5 PE=1 SV=4	NO	YES	YES
TEF1; TEF2	GO:0000329; GO:0001933; GO:0003746; GO:0003924; GO:0005525; GO:0005737; GO:0005739; GO:0005829; GO:0005840; GO:0005853; GO:0005856; GO:0006409; GO:0006412; GO:0006414; GO:0006469; GO:0019003; GO:0019901; GO:0034198; GO:0043022; GO:0051015; GO:0051017; GO:1904408	38753	TEF1 YPR080W P9513.7; TEF2 YBR118W YBR0913	Saccharomyces cerevisiae (strain ATCC 204508 / S288c) (Baker's yeast)	458	actin filament bundle assembly [GO:0051017]; cellular response to amino acid starvation [GO:0034198]; negative regulation of protein kinase activity [GO:0006469]; negative regulation of protein phosphorylation [GO:0001933]; translation [GO:0006412]; translational elongation [GO:0006414]; tRNA export from nucleus [GO:0006409]	actin filament binding [GO:0051015]; GDP binding [GO:0019003]; GTP binding [GO:0005525]; GTPase activity [GO:0003924]; melatonin binding [GO:1904408]; protein kinase binding [GO:0019901]; ribosome binding [GO:0043022]; translation elongation factor activity [GO:0003746]	cytoplasm [GO:0005737]; cytoskeleton [GO:0005856]; cytosol [GO:0005829]; eukaryotic translation elongation factor 1 complex [GO:0005853]; fungal-type vacuole membrane [GO:0000329]; mitochondrion [GO:0005739]; ribosome [GO:0005840]; actin filament binding [GO:0051015]; GDP binding [GO:0019003]; GTP binding [GO:0005525]; GTPase activity [GO:0003924]; melatonin binding [GO:1904408]; protein kinase b…	26	21	sp|P02994|EF1A_YEAST	P02994	P02994	EF1A_YEAST	Elongation factor 1-alpha (EF-1-alpha) (Eukaryotic elongation factor 1A) (eEF1A) (Translation elongation factor 1A)	Carbamidomethylation; Oxidation (M); Deamidation (NQ)	50033	Elongation factor 1-alpha OS=Saccharomyces cerevisiae (strain ATCC 204508 / S288c) OX=559292 GN=TEF2 PE=1 SV=1	YES	YES	YES
FBA1	GO:0004332; GO:0005737; GO:0005739; GO:0005829; GO:0006094; GO:0006096; GO:0008270; GO:1904408	24341	FBA1 YKL060C YKL320	Saccharomyces cerevisiae (strain ATCC 204508 / S288c) (Baker's yeast)	359	gluconeogenesis [GO:0006094]; glycolytic process [GO:0006096]	fructose-bisphosphate aldolase activity [GO:0004332]; melatonin binding [GO:1904408]; zinc ion binding [GO:0008270]	cytoplasm [GO:0005737]; cytosol [GO:0005829]; mitochondrion [GO:0005739]; fructose-bisphosphate aldolase activity [GO:0004332]; melatonin binding [GO:1904408]; zinc ion binding [GO:0008270]; gluconeogenesis [GO:0006094]; glycolytic process [GO:0006096]	27	185	sp|P14540|ALF_YEAST	P14540	P14540	ALF_YEAST	Fructose-bisphosphate aldolase (FBP aldolase) (FBPA) (EC 4.1.2.13) (Fructose-1,6-bisphosphate aldolase)	Carbamidomethylation; Deamidation (NQ)	39621	Fructose-bisphosphate aldolase OS=Saccharomyces cerevisiae (strain ATCC 204508 / S288c) OX=559292 GN=FBA1 PE=1 SV=3	YES	YES	YES
KAR2	GO:0000742; GO:0002235; GO:0005524; GO:0005634; GO:0005737; GO:0005783; GO:0005788; GO:0006616; GO:0006986; GO:0016020; GO:0016887; GO:0030433; GO:0030968; GO:0031072; GO:0031204; GO:0034099; GO:0034663; GO:0042026; GO:0044183; GO:0051082; GO:0051085; GO:0070880; GO:0070972; GO:0097466; GO:0140662	37100	KAR2 GRP78 SSD1 YJL034W J1248	Saccharomyces cerevisiae (strain ATCC 204508 / S288c) (Baker's yeast)	682	chaperone cofactor-dependent protein refolding [GO:0051085]; detection of unfolded protein [GO:0002235]; endoplasmic reticulum unfolded protein response [GO:0030968]; fungal-type cell wall beta-glucan biosynthetic process [GO:0070880]; karyogamy involved in conjugation with cellular fusion [GO:0000742]; post-translational protein targeting to membrane, translocation [GO:0031204]; protein localiza…	ATP binding [GO:0005524]; ATP hydrolysis activity [GO:0016887]; ATP-dependent protein folding chaperone [GO:0140662]; heat shock protein binding [GO:0031072]; protein folding chaperone [GO:0044183]; unfolded protein binding [GO:0051082]	cytoplasm [GO:0005737]; endoplasmic reticulum [GO:0005783]; endoplasmic reticulum chaperone complex [GO:0034663]; endoplasmic reticulum lumen [GO:0005788]; luminal surveillance complex [GO:0034099]; membrane [GO:0016020]; nucleus [GO:0005634]; ATP binding [GO:0005524]; ATP hydrolysis activity [GO:0016887]; ATP-dependent protein folding chaperone [GO:0140662]; heat shock protein binding [GO:003107…	28	28	sp|P16474|BIP_YEAST	P16474	P16474	BIP_YEAST	Endoplasmic reticulum chaperone BiP (EC 3.6.4.10) (78 kDa glucose-regulated protein homolog) (GRP-78) (Immunoglobulin heavy chain-binding protein homolog) (BiP)	Oxidation (M); Deamidation (NQ)	74468	Endoplasmic reticulum chaperone BiP OS=Saccharomyces cerevisiae (strain ATCC 204508 / S288c) OX=559292 GN=KAR2 PE=1 SV=1	YES	YES	YES
VMA2	GO:0000221; GO:0000329; GO:0000425; GO:0005524; GO:0005737; GO:0006874; GO:0007035; GO:0010494; GO:0016471; GO:0033176; GO:0046034; GO:0046961; GO:0048388; GO:0055085; GO:0061795; GO:1902600; GO:1902906; GO:1990816	39397	VMA2 VAT2 YBR127C YBR1002	Saccharomyces cerevisiae (strain ATCC 204508 / S288c) (Baker's yeast)	517	ATP metabolic process [GO:0046034]; endosomal lumen acidification [GO:0048388]; Golgi lumen acidification [GO:0061795]; intracellular calcium ion homeostasis [GO:0006874]; pexophagy [GO:0000425]; proteasome storage granule assembly [GO:1902906]; proton transmembrane transport [GO:1902600]; transmembrane transport [GO:0055085]; vacuolar acidification [GO:0007035]	ATP binding [GO:0005524]; proton-transporting ATPase activity, rotational mechanism [GO:0046961]	cytoplasm [GO:0005737]; cytoplasmic stress granule [GO:0010494]; fungal-type vacuole membrane [GO:0000329]; proton-transporting V-type ATPase complex [GO:0033176]; vacuolar proton-transporting V-type ATPase complex [GO:0016471]; vacuolar proton-transporting V-type ATPase, V1 domain [GO:0000221]; vacuole-mitochondrion membrane contact site [GO:1990816]; ATP binding [GO:0005524]; proton-transportin…	29	13	sp|P16140|VATB_YEAST	P16140	P16140	VATB_YEAST	V-type proton ATPase subunit B (V-ATPase subunit B) (V-ATPase 57 kDa subunit) (Vacuolar proton pump subunit B)	Carbamidomethylation; Oxidation (M); Deamidation (NQ)	57749	V-type proton ATPase subunit B OS=Saccharomyces cerevisiae (strain ATCC 204508 / S288c) OX=559292 GN=VMA2 PE=1 SV=2	YES	YES	YES
CPR1	GO:0000413; GO:0003729; GO:0003755; GO:0005634; GO:0005737; GO:0005739; GO:0005758; GO:0006457; GO:0006974; GO:0009267; GO:0015031; GO:0016018; GO:0016575; GO:0019538; GO:0030437; GO:0034967; GO:0045835; GO:0045836	27435	CPR1 CPH1 CYP1 SCC1 YDR155C YD8358.10C	Saccharomyces cerevisiae (strain ATCC 204508 / S288c) (Baker's yeast)	162	ascospore formation [GO:0030437]; cellular response to starvation [GO:0009267]; DNA damage response [GO:0006974]; histone deacetylation [GO:0016575]; negative regulation of meiotic nuclear division [GO:0045835]; positive regulation of meiotic nuclear division [GO:0045836]; protein folding [GO:0006457]; protein metabolic process [GO:0019538]; protein peptidyl-prolyl isomerization [GO:0000413]; pro…	cyclosporin A binding [GO:0016018]; mRNA binding [GO:0003729]; peptidyl-prolyl cis-trans isomerase activity [GO:0003755]	cytoplasm [GO:0005737]; mitochondrial intermembrane space [GO:0005758]; mitochondrion [GO:0005739]; nucleus [GO:0005634]; Set3 complex [GO:0034967]; cyclosporin A binding [GO:0016018]; mRNA binding [GO:0003729]; peptidyl-prolyl cis-trans isomerase activity [GO:0003755]; ascospore formation [GO:0030437]; cellular response to starvation [GO:0009267]; DNA damage response [GO:0006974]; histone deacet…	30	265	sp|P14832|CYPH_YEAST	P14832	P14832	CYPH_YEAST	Peptidyl-prolyl cis-trans isomerase (PPIase) (EC 5.2.1.8) (Cyclophilin) (CPH) (Cyclosporin A-binding protein) (PPI-II) (Rotamase)	Carbamidomethylation; Oxidation (M); Deamidation (NQ)	17391	Peptidyl-prolyl cis-trans isomerase OS=Saccharomyces cerevisiae (strain ATCC 204508 / S288c) OX=559292 GN=CPR1 PE=1 SV=3	YES	YES	YES
PGI1	GO:0004347; GO:0005739; GO:0005829; GO:0005886; GO:0006094; GO:0006096; GO:0048029; GO:0051156; GO:0097367	33434	PGI1 YBR196C YBR1406	Saccharomyces cerevisiae (strain ATCC 204508 / S288c) (Baker's yeast)	554	gluconeogenesis [GO:0006094]; glucose 6-phosphate metabolic process [GO:0051156]; glycolytic process [GO:0006096]	carbohydrate derivative binding [GO:0097367]; glucose-6-phosphate isomerase activity [GO:0004347]; monosaccharide binding [GO:0048029]	cytosol [GO:0005829]; mitochondrion [GO:0005739]; plasma membrane [GO:0005886]; carbohydrate derivative binding [GO:0097367]; glucose-6-phosphate isomerase activity [GO:0004347]; monosaccharide binding [GO:0048029]; gluconeogenesis [GO:0006094]; glucose 6-phosphate metabolic process [GO:0051156]; glycolytic process [GO:0006096]	31	42	sp|P12709|G6PI_YEAST	P12709	P12709	G6PI_YEAST	Glucose-6-phosphate isomerase (GPI) (EC 5.3.1.9) (Phosphoglucose isomerase) (PGI) (Phosphohexose isomerase) (PHI)	Oxidation (M); Deamidation (NQ)	61299	Glucose-6-phosphate isomerase OS=Saccharomyces cerevisiae (strain ATCC 204508 / S288c) OX=559292 GN=PGI1 PE=1 SV=3	YES	YES	YES
CDC48	GO:0000837; GO:0000839; GO:0005524; GO:0005634; GO:0005739; GO:0005789; GO:0005829; GO:0006274; GO:0006515; GO:0010636; GO:0016236; GO:0016320; GO:0016887; GO:0019888; GO:0030433; GO:0030894; GO:0030970; GO:0031134; GO:0031593; GO:0032984; GO:0034098; GO:0034517; GO:0034727; GO:0036266; GO:0042802; GO:0043130; GO:0043161; GO:0043328; GO:0043332; GO:0046034; GO:0051228; GO:0051974; GO:0070651; GO:…	37945	CDC48 YDL126C	Saccharomyces cerevisiae (strain ATCC 204508 / S288c) (Baker's yeast)	835	ATP metabolic process [GO:0046034]; autophagosome maturation [GO:0097352]; cytoplasm protein quality control by the ubiquitin-proteasome system [GO:0071629]; DNA replication termination [GO:0006274]; endoplasmic reticulum membrane fusion [GO:0016320]; ER-associated misfolded protein catabolic process [GO:0071712]; macroautophagy [GO:0016236]; mitochondria-associated ubiquitin-dependent protein ca…	ATP binding [GO:0005524]; ATP hydrolysis activity [GO:0016887]; identical protein binding [GO:0042802]; polyubiquitin modification-dependent protein binding [GO:0031593]; protein phosphatase regulator activity [GO:0019888]; ubiquitin binding [GO:0043130]	Cdc48p-Npl4p-Vms1p AAA ATPase complex [GO:0036266]; cytosol [GO:0005829]; Doa10p ubiquitin ligase complex [GO:0000837]; endoplasmic reticulum membrane [GO:0005789]; Hrd1p ubiquitin ligase ERAD-L complex [GO:0000839]; mating projection tip [GO:0043332]; mitochondrion [GO:0005739]; nucleus [GO:0005634]; replisome [GO:0030894]; RQC complex [GO:1990112]; VCP-NPL4-UFD1 AAA ATPase complex [GO:0034098];…	33	18	sp|P25694|CDC48_YEAST	P25694	P25694	CDC48_YEAST	Cell division control protein 48 (EC 3.6.4.6) (Cell division cycle protein 48) (Transitional endoplasmic reticulum ATPase homolog)	Carbamidomethylation; Oxidation (M); Deamidation (NQ)	91996	Cell division control protein 48 OS=Saccharomyces cerevisiae (strain ATCC 204508 / S288c) OX=559292 GN=CDC48 PE=1 SV=3	YES	YES	YES
VMA1	GO:0000221; GO:0000329; GO:0003677; GO:0003729; GO:0004519; GO:0005524; GO:0006314; GO:0007035; GO:0012505; GO:0016471; GO:0016539; GO:0019538; GO:0033176; GO:0046933; GO:0046961; GO:0048388; GO:0061795; GO:1902600	30558	VMA1 CLS8 TFP1 YDL185W D1286	Saccharomyces cerevisiae (strain ATCC 204508 / S288c) (Baker's yeast)	1071	endosomal lumen acidification [GO:0048388]; Golgi lumen acidification [GO:0061795]; intein-mediated protein splicing [GO:0016539]; intron homing [GO:0006314]; protein metabolic process [GO:0019538]; proton transmembrane transport [GO:1902600]; vacuolar acidification [GO:0007035]	ATP binding [GO:0005524]; DNA binding [GO:0003677]; endonuclease activity [GO:0004519]; mRNA binding [GO:0003729]; proton-transporting ATP synthase activity, rotational mechanism [GO:0046933]; proton-transporting ATPase activity, rotational mechanism [GO:0046961]	endomembrane system [GO:0012505]; fungal-type vacuole membrane [GO:0000329]; proton-transporting V-type ATPase complex [GO:0033176]; vacuolar proton-transporting V-type ATPase complex [GO:0016471]; vacuolar proton-transporting V-type ATPase, V1 domain [GO:0000221]; ATP binding [GO:0005524]; DNA binding [GO:0003677]; endonuclease activity [GO:0004519]; mRNA binding [GO:0003729]; proton-transportin…	37	62	sp|P17255|VATA_YEAST	P17255	P17255	VATA_YEAST	V-type proton ATPase catalytic subunit A (V-ATPase subunit A) (EC 7.1.2.2) (Vacuolar proton pump subunit A) [Cleaved into: Endonuclease PI-SceI (EC 3.1.-.-) (Sce VMA intein) (VMA1-derived endonuclease) (VDE)]	Carbamidomethylation; Oxidation (M); Deamidation (NQ)	118637	V-type proton ATPase catalytic subunit A OS=Saccharomyces cerevisiae (strain ATCC 204508 / S288c) OX=559292 GN=VMA1 PE=1 SV=3	YES	YES	YES
UGP1	GO:0003983; GO:0005737; GO:0005886; GO:0005977; GO:0005978; GO:0005992; GO:0006011; GO:0006078; GO:0010494; GO:0046872; GO:0070569	37786	UGP1 YKL035W YKL248	Saccharomyces cerevisiae (strain ATCC 204508 / S288c) (Baker's yeast)	499	(1->6)-beta-D-glucan biosynthetic process [GO:0006078]; glycogen biosynthetic process [GO:0005978]; glycogen metabolic process [GO:0005977]; trehalose biosynthetic process [GO:0005992]; UDP-glucose metabolic process [GO:0006011]	metal ion binding [GO:0046872]; uridylyltransferase activity [GO:0070569]; UTP:glucose-1-phosphate uridylyltransferase activity [GO:0003983]	cytoplasm [GO:0005737]; cytoplasmic stress granule [GO:0010494]; plasma membrane [GO:0005886]; metal ion binding [GO:0046872]; uridylyltransferase activity [GO:0070569]; UTP:glucose-1-phosphate uridylyltransferase activity [GO:0003983]; (1->6)-beta-D-glucan biosynthetic process [GO:0006078]; glycogen biosynthetic process [GO:0005978]; glycogen metabolic process [GO:0005977]; trehalose biosyntheti…	40	36	sp|P32861|UGPA1_YEAST	P32861	P32861	UGPA1_YEAST	UTP--glucose-1-phosphate uridylyltransferase (EC 2.7.7.9) (UDP-glucose pyrophosphorylase) (UDPGP) (UGPase)	Carbamidomethylation; Oxidation (M); Deamidation (NQ)	55988	UTP--glucose-1-phosphate uridylyltransferase OS=Saccharomyces cerevisiae (strain ATCC 204508 / S288c) OX=559292 GN=UGP1 PE=1 SV=1	YES	YES	YES
ILV5	GO:0000002; GO:0003690; GO:0004455; GO:0005739; GO:0009082; GO:0009097; GO:0009099; GO:0042645; GO:0046872	33151	ILV5 YLR355C L9638.7	Saccharomyces cerevisiae (strain ATCC 204508 / S288c) (Baker's yeast)	395	branched-chain amino acid biosynthetic process [GO:0009082]; isoleucine biosynthetic process [GO:0009097]; mitochondrial genome maintenance [GO:0000002]; valine biosynthetic process [GO:0009099]	double-stranded DNA binding [GO:0003690]; ketol-acid reductoisomerase activity [GO:0004455]; metal ion binding [GO:0046872]	mitochondrial nucleoid [GO:0042645]; mitochondrion [GO:0005739]; double-stranded DNA binding [GO:0003690]; ketol-acid reductoisomerase activity [GO:0004455]; metal ion binding [GO:0046872]; branched-chain amino acid biosynthetic process [GO:0009082]; isoleucine biosynthetic process [GO:0009097]; mitochondrial genome maintenance [GO:0000002]; valine biosynthetic process [GO:0009099]	41	49	sp|P06168|ILV5_YEAST	P06168	P06168	ILV5_YEAST	Ketol-acid reductoisomerase, mitochondrial (EC 1.1.1.86) (Acetohydroxy-acid reductoisomerase) (Alpha-keto-beta-hydroxylacyl reductoisomerase) (Isoleucine-plus-valine requiring protein 5)	Carbamidomethylation; Oxidation (M); Deamidation (NQ)	44369	Ketol-acid reductoisomerase mitochondrial OS=Saccharomyces cerevisiae (strain ATCC 204508 / S288c) OX=559292 GN=ILV5 PE=1 SV=1	YES	YES	YES
ADE17	GO:0003937; GO:0004643; GO:0005829; GO:0005886; GO:0006164; GO:0006189	30235	ADE17 YMR120C YM8564.02C	Saccharomyces cerevisiae (strain ATCC 204508 / S288c) (Baker's yeast)	592	'de novo' IMP biosynthetic process [GO:0006189]; purine nucleotide biosynthetic process [GO:0006164]	IMP cyclohydrolase activity [GO:0003937]; phosphoribosylaminoimidazolecarboxamide formyltransferase activity [GO:0004643]	cytosol [GO:0005829]; plasma membrane [GO:0005886]; IMP cyclohydrolase activity [GO:0003937]; phosphoribosylaminoimidazolecarboxamide formyltransferase activity [GO:0004643]; 'de novo' IMP biosynthetic process [GO:0006189]; purine nucleotide biosynthetic process [GO:0006164]	43	51	sp|P38009|PUR92_YEAST	P38009	P38009	PUR92_YEAST	Bifunctional purine biosynthesis protein ADE17 [Includes: Phosphoribosylaminoimidazolecarboxamide formyltransferase (EC 2.1.2.3) (5-aminoimidazole-4-carboxamide ribonucleotide formyltransferase) (AICAR transformylase); Inosine 5'-monophosphate cyclohydrolase (IMP cyclohydrolase) (EC 3.5.4.10) (ATIC) (IMP synthase) (Inosinicase)]	Carbamidomethylation; Oxidation (M); Deamidation (NQ)	65263	Bifunctional purine biosynthesis protein ADE17 OS=Saccharomyces cerevisiae (strain ATCC 204508 / S288c) OX=559292 GN=ADE17 PE=1 SV=2	YES	YES	YES
TPI1	GO:0004807; GO:0005737; GO:0005739; GO:0005829; GO:0005886; GO:0006094; GO:0006096; GO:0019563; GO:0046166	31438	TPI1 YDR050C YD9609.05C	Saccharomyces cerevisiae (strain ATCC 204508 / S288c) (Baker's yeast)	248	gluconeogenesis [GO:0006094]; glyceraldehyde-3-phosphate biosynthetic process [GO:0046166]; glycerol catabolic process [GO:0019563]; glycolytic process [GO:0006096]	triose-phosphate isomerase activity [GO:0004807]	cytoplasm [GO:0005737]; cytosol [GO:0005829]; mitochondrion [GO:0005739]; plasma membrane [GO:0005886]; triose-phosphate isomerase activity [GO:0004807]; gluconeogenesis [GO:0006094]; glyceraldehyde-3-phosphate biosynthetic process [GO:0046166]; glycerol catabolic process [GO:0019563]; glycolytic process [GO:0006096]	44	271	sp|P00942|TPIS_YEAST	P00942	P00942	TPIS_YEAST	Triosephosphate isomerase (TIM) (EC 5.3.1.1) (Triose-phosphate isomerase)	Deamidation (NQ)	26795	Triosephosphate isomerase OS=Saccharomyces cerevisiae (strain ATCC 204508 / S288c) OX=559292 GN=TPI1 PE=1 SV=2	YES	YES	YES
HSC82	GO:0000492; GO:0000723; GO:0005524; GO:0005737; GO:0005739; GO:0005829; GO:0005886; GO:0006457; GO:0016887; GO:0032991; GO:0034605; GO:0043248; GO:0048471; GO:0050821; GO:0051082; GO:0070482; GO:0140662	33997	HSC82 YMR186W YM8010.16	Saccharomyces cerevisiae (strain ATCC 204508 / S288c) (Baker's yeast)	705	box C/D snoRNP assembly [GO:0000492]; cellular response to heat [GO:0034605]; proteasome assembly [GO:0043248]; protein folding [GO:0006457]; protein stabilization [GO:0050821]; response to oxygen levels [GO:0070482]; telomere maintenance [GO:0000723]	ATP binding [GO:0005524]; ATP hydrolysis activity [GO:0016887]; ATP-dependent protein folding chaperone [GO:0140662]; unfolded protein binding [GO:0051082]	cytoplasm [GO:0005737]; cytosol [GO:0005829]; mitochondrion [GO:0005739]; perinuclear region of cytoplasm [GO:0048471]; plasma membrane [GO:0005886]; protein-containing complex [GO:0032991]; ATP binding [GO:0005524]; ATP hydrolysis activity [GO:0016887]; ATP-dependent protein folding chaperone [GO:0140662]; unfolded protein binding [GO:0051082]; box C/D snoRNP assembly [GO:0000492]; cellular resp…	45	33	sp|P15108|HSC82_YEAST	P15108	P15108	HSC82_YEAST	ATP-dependent molecular chaperone HSC82 (82 kDa heat shock cognate protein) (Heat shock protein Hsp90 constitutive isoform)	Oxidation (M); Deamidation (NQ)	80900	ATP-dependent molecular chaperone HSC82 OS=Saccharomyces cerevisiae (strain ATCC 204508 / S288c) OX=559292 GN=HSC82 PE=1 SV=4	YES	YES	YES
SDH1	GO:0005739; GO:0005749; GO:0006099; GO:0006121; GO:0008177; GO:0009055; GO:0031966; GO:0042776; GO:0045333; GO:0050660; GO:0102040	30949	SDH1 SDHA YKL148C YKL602	Saccharomyces cerevisiae (strain ATCC 204508 / S288c) (Baker's yeast)	640	cellular respiration [GO:0045333]; mitochondrial electron transport, succinate to ubiquinone [GO:0006121]; proton motive force-driven mitochondrial ATP synthesis [GO:0042776]; tricarboxylic acid cycle [GO:0006099]	electron transfer activity [GO:0009055]; flavin adenine dinucleotide binding [GO:0050660]; fumarate reductase (menaquinone) [GO:0102040]; succinate dehydrogenase (ubiquinone) activity [GO:0008177]	mitochondrial membrane [GO:0031966]; mitochondrial respiratory chain complex II, succinate dehydrogenase complex (ubiquinone) [GO:0005749]; mitochondrion [GO:0005739]; electron transfer activity [GO:0009055]; flavin adenine dinucleotide binding [GO:0050660]; fumarate reductase (menaquinone) [GO:0102040]; succinate dehydrogenase (ubiquinone) activity [GO:0008177]; cellular respiration [GO:0045333]…	48	65	sp|Q00711|SDHA_YEAST	Q00711	Q00711	SDHA_YEAST	Succinate dehydrogenase [ubiquinone] flavoprotein subunit, mitochondrial (EC 1.3.5.1) (Flavoprotein subunit of complex II) (FP)	Carbamidomethylation; Oxidation (M); Deamidation (NQ)	70229	Succinate dehydrogenase [ubiquinone] flavoprotein subunit mitochondrial OS=Saccharomyces cerevisiae (strain ATCC 204508 / S288c) OX=559292 GN=SDH1 PE=1 SV=1	YES	YES	YES
EFT1; EFT2	GO:0003746; GO:0003924; GO:0005525; GO:0005829; GO:0006414; GO:0019843; GO:0042802; GO:0043022; GO:0045901; GO:0051087; GO:1990145; GO:1990904	31542	EFT1 YOR133W O3317 YOR3317W; EFT2 YDR385W	Saccharomyces cerevisiae (strain ATCC 204508 / S288c) (Baker's yeast)	842	maintenance of translational fidelity [GO:1990145]; positive regulation of translational elongation [GO:0045901]; translational elongation [GO:0006414]	GTP binding [GO:0005525]; GTPase activity [GO:0003924]; identical protein binding [GO:0042802]; protein-folding chaperone binding [GO:0051087]; ribosome binding [GO:0043022]; rRNA binding [GO:0019843]; translation elongation factor activity [GO:0003746]	cytosol [GO:0005829]; ribonucleoprotein complex [GO:1990904]; GTP binding [GO:0005525]; GTPase activity [GO:0003924]; identical protein binding [GO:0042802]; protein-folding chaperone binding [GO:0051087]; ribosome binding [GO:0043022]; rRNA binding [GO:0019843]; translation elongation factor activity [GO:0003746]; maintenance of translational fidelity [GO:1990145]; positive regulation of transla…	49	27	sp|P32324|EF2_YEAST	P32324	P32324	EF2_YEAST	Elongation factor 2 (EF-2) (Eukaryotic elongation factor 2) (eEF2) (Ribosomal translocase) (Translation elongation factor 2)	Carbamidomethylation; Oxidation (M); Deamidation (NQ)	93289	Elongation factor 2 OS=Saccharomyces cerevisiae (strain ATCC 204508 / S288c) OX=559292 GN=EFT2 PE=1 SV=1	YES	YES	YES
ADE16	GO:0003937; GO:0004643; GO:0005829; GO:0006164; GO:0006189	29186	ADE16 YLR028C	Saccharomyces cerevisiae (strain ATCC 204508 / S288c) (Baker's yeast)	591	'de novo' IMP biosynthetic process [GO:0006189]; purine nucleotide biosynthetic process [GO:0006164]	IMP cyclohydrolase activity [GO:0003937]; phosphoribosylaminoimidazolecarboxamide formyltransferase activity [GO:0004643]	cytosol [GO:0005829]; IMP cyclohydrolase activity [GO:0003937]; phosphoribosylaminoimidazolecarboxamide formyltransferase activity [GO:0004643]; 'de novo' IMP biosynthetic process [GO:0006189]; purine nucleotide biosynthetic process [GO:0006164]	52	91	sp|P54113|PUR91_YEAST	P54113	P54113	PUR91_YEAST	Bifunctional purine biosynthesis protein ADE16 [Includes: Phosphoribosylaminoimidazolecarboxamide formyltransferase (EC 2.1.2.3) (5-aminoimidazole-4-carboxamide ribonucleotide formyltransferase) (AICAR transformylase); Inosine 5'-monophosphate cyclohydrolase (IMP cyclohydrolase) (EC 3.5.4.10) (ATIC) (IMP synthase) (Inosinicase)]	Carbamidomethylation; Oxidation (M); Deamidation (NQ)	65283	Bifunctional purine biosynthesis protein ADE16 OS=Saccharomyces cerevisiae (strain ATCC 204508 / S288c) OX=559292 GN=ADE16 PE=1 SV=1	YES	YES	YES
PAB1	GO:0003729; GO:0003730; GO:0005634; GO:0005737; GO:0005829; GO:0005840; GO:0006397; GO:0006446; GO:0008143; GO:0008266; GO:0008428; GO:0010494; GO:0043232; GO:0051028; GO:0060211; GO:0140693; GO:1990841; GO:1990904	24896	PAB1 YER165W	Saccharomyces cerevisiae (strain ATCC 204508 / S288c) (Baker's yeast)	577	mRNA processing [GO:0006397]; mRNA transport [GO:0051028]; regulation of nuclear-transcribed mRNA poly(A) tail shortening [GO:0060211]; regulation of translational initiation [GO:0006446]	molecular condensate scaffold activity [GO:0140693]; mRNA 3'-UTR binding [GO:0003730]; mRNA binding [GO:0003729]; poly(A) binding [GO:0008143]; poly(U) RNA binding [GO:0008266]; promoter-specific chromatin binding [GO:1990841]; ribonuclease inhibitor activity [GO:0008428]	cytoplasm [GO:0005737]; cytoplasmic stress granule [GO:0010494]; cytosol [GO:0005829]; intracellular non-membrane-bounded organelle [GO:0043232]; nucleus [GO:0005634]; ribonucleoprotein complex [GO:1990904]; ribosome [GO:0005840]; molecular condensate scaffold activity [GO:0140693]; mRNA 3'-UTR binding [GO:0003730]; mRNA binding [GO:0003729]; poly(A) binding [GO:0008143]; poly(U) RNA binding [GO:…	53	109	sp|P04147|PABP_YEAST	P04147	P04147	PABP_YEAST	Polyadenylate-binding protein, cytoplasmic and nuclear (PABP) (Poly(A)-binding protein) (ARS consensus-binding protein ACBP-67) (Polyadenylate tail-binding protein)	Carbamidomethylation; Deamidation (NQ)	64344	Polyadenylate-binding protein cytoplasmic and nuclear OS=Saccharomyces cerevisiae (strain ATCC 204508 / S288c) OX=559292 GN=PAB1 PE=1 SV=4	YES	YES	YES
SSE2	GO:0000774; GO:0005516; GO:0005524; GO:0005634; GO:0005737; GO:0005829; GO:0006457; GO:0010499; GO:0042026; GO:0043161; GO:0140662	27979	SSE2 HSP YBR169C YBR1221	Saccharomyces cerevisiae (strain ATCC 204508 / S288c) (Baker's yeast)	693	proteasomal ubiquitin-independent protein catabolic process [GO:0010499]; proteasome-mediated ubiquitin-dependent protein catabolic process [GO:0043161]; protein folding [GO:0006457]; protein refolding [GO:0042026]	adenyl-nucleotide exchange factor activity [GO:0000774]; ATP binding [GO:0005524]; ATP-dependent protein folding chaperone [GO:0140662]; calmodulin binding [GO:0005516]	cytoplasm [GO:0005737]; cytosol [GO:0005829]; nucleus [GO:0005634]; adenyl-nucleotide exchange factor activity [GO:0000774]; ATP binding [GO:0005524]; ATP-dependent protein folding chaperone [GO:0140662]; calmodulin binding [GO:0005516]; proteasomal ubiquitin-independent protein catabolic process [GO:0010499]; proteasome-mediated ubiquitin-dependent protein catabolic process [GO:0043161]; protein…	54	72	sp|P32590|HSP79_YEAST	P32590	P32590	HSP79_YEAST	Heat shock protein homolog SSE2	Carbamidomethylation; Oxidation (M); Deamidation (NQ)	77621	Heat shock protein homolog SSE2 OS=Saccharomyces cerevisiae (strain ATCC 204508 / S288c) OX=559292 GN=SSE2 PE=1 SV=3	YES	YES	YES
GPH1	GO:0005737; GO:0005980; GO:0008184; GO:0030170; GO:0102250; GO:0102499	32414	GPH1 YPR160W P9584.1	Saccharomyces cerevisiae (strain ATCC 204508 / S288c) (Baker's yeast)	902	glycogen catabolic process [GO:0005980]	glycogen phosphorylase activity [GO:0008184]; linear malto-oligosaccharide phosphorylase activity [GO:0102250]; pyridoxal phosphate binding [GO:0030170]; SHG alpha-glucan phosphorylase activity [GO:0102499]	cytoplasm [GO:0005737]; glycogen phosphorylase activity [GO:0008184]; linear malto-oligosaccharide phosphorylase activity [GO:0102250]; pyridoxal phosphate binding [GO:0030170]; SHG alpha-glucan phosphorylase activity [GO:0102499]; glycogen catabolic process [GO:0005980]	55	37	sp|P06738|PHSG_YEAST	P06738	P06738	PHSG_YEAST	Glycogen phosphorylase (EC 2.4.1.1)	Carbamidomethylation; Oxidation (M); Deamidation (NQ)	103275	Glycogen phosphorylase OS=Saccharomyces cerevisiae (strain ATCC 204508 / S288c) OX=559292 GN=GPH1 PE=1 SV=4	YES	YES	YES
RPL40A	GO:0000027; GO:0000055; GO:0002181; GO:0003735; GO:0005634; GO:0005737; GO:0005829; GO:0016567; GO:0019941; GO:0022625; GO:0031386; GO:0031625; GO:0042254	28210	RPL40A UBI1 YIL148W	Saccharomyces cerevisiae (strain ATCC 204508 / S288c) (Baker's yeast)	128	cytoplasmic translation [GO:0002181]; modification-dependent protein catabolic process [GO:0019941]; protein ubiquitination [GO:0016567]; ribosomal large subunit assembly [GO:0000027]; ribosomal large subunit export from nucleus [GO:0000055]; ribosome biogenesis [GO:0042254]	protein tag [GO:0031386]; structural constituent of ribosome [GO:0003735]; ubiquitin protein ligase binding [GO:0031625]	cytoplasm [GO:0005737]; cytosol [GO:0005829]; cytosolic large ribosomal subunit [GO:0022625]; nucleus [GO:0005634]; protein tag [GO:0031386]; structural constituent of ribosome [GO:0003735]; ubiquitin protein ligase binding [GO:0031625]; cytoplasmic translation [GO:0002181]; modification-dependent protein catabolic process [GO:0019941]; protein ubiquitination [GO:0016567]; ribosomal large subunit…	56	213	sp|P0CH08|RL40A_YEAST	P0CH08	P0CH08	RL40A_YEAST	Ubiquitin-60S ribosomal protein L40 [Cleaved into: Ubiquitin; 60S ribosomal protein L40-A (CEP52) (Large ribosomal subunit protein eL40-A)]	Carbamidomethylation; Deamidation (NQ)	14554	Ubiquitin-60S ribosomal protein L40 OS=Saccharomyces cerevisiae (strain ATCC 204508 / S288c) OX=559292 GN=RPL40A PE=1 SV=1	YES	YES	YES
RPL40B	GO:0000027; GO:0000055; GO:0002181; GO:0003735; GO:0005634; GO:0005739; GO:0005829; GO:0016567; GO:0019941; GO:0022625; GO:0031386; GO:0031625; GO:0042254	28210	RPL40B UBI2 YKR094C	Saccharomyces cerevisiae (strain ATCC 204508 / S288c) (Baker's yeast)	128	cytoplasmic translation [GO:0002181]; modification-dependent protein catabolic process [GO:0019941]; protein ubiquitination [GO:0016567]; ribosomal large subunit assembly [GO:0000027]; ribosomal large subunit export from nucleus [GO:0000055]; ribosome biogenesis [GO:0042254]	protein tag [GO:0031386]; structural constituent of ribosome [GO:0003735]; ubiquitin protein ligase binding [GO:0031625]	cytosol [GO:0005829]; cytosolic large ribosomal subunit [GO:0022625]; mitochondrion [GO:0005739]; nucleus [GO:0005634]; protein tag [GO:0031386]; structural constituent of ribosome [GO:0003735]; ubiquitin protein ligase binding [GO:0031625]; cytoplasmic translation [GO:0002181]; modification-dependent protein catabolic process [GO:0019941]; protein ubiquitination [GO:0016567]; ribosomal large sub…	56	214	sp|P0CH09|RL40B_YEAST	P0CH09	P0CH09	RL40B_YEAST	Ubiquitin-60S ribosomal protein L40 [Cleaved into: Ubiquitin; 60S ribosomal protein L40-B (CEP52) (Large ribosomal subunit protein eL40-B)]	Carbamidomethylation; Deamidation (NQ)	14554	Ubiquitin-60S ribosomal protein L40 OS=Saccharomyces cerevisiae (strain ATCC 204508 / S288c) OX=559292 GN=RPL40B PE=1 SV=1	YES	YES	YES
FAS2	GO:0000287; GO:0004315; GO:0004316; GO:0004321; GO:0005739; GO:0005829; GO:0005835; GO:0008897; GO:0042759	37086	FAS2 YPL231W P1409	Saccharomyces cerevisiae (strain ATCC 204508 / S288c) (Baker's yeast)	1887	long-chain fatty acid biosynthetic process [GO:0042759]	3-oxoacyl-[acyl-carrier-protein] reductase (NADPH) activity [GO:0004316]; 3-oxoacyl-[acyl-carrier-protein] synthase activity [GO:0004315]; fatty-acyl-CoA synthase activity [GO:0004321]; holo-[acyl-carrier-protein] synthase activity [GO:0008897]; magnesium ion binding [GO:0000287]	cytosol [GO:0005829]; fatty acid synthase complex [GO:0005835]; mitochondrion [GO:0005739]; 3-oxoacyl-[acyl-carrier-protein] reductase (NADPH) activity [GO:0004316]; 3-oxoacyl-[acyl-carrier-protein] synthase activity [GO:0004315]; fatty-acyl-CoA synthase activity [GO:0004321]; holo-[acyl-carrier-protein] synthase activity [GO:0008897]; magnesium ion binding [GO:0000287]; long-chain fatty acid bio…	57	12	sp|P19097|FAS2_YEAST	P19097	P19097	FAS2_YEAST	Fatty acid synthase subunit alpha (EC 2.3.1.86) [Includes: Acyl carrier; 3-oxoacyl-[acyl-carrier-protein] reductase (EC 1.1.1.100) (Beta-ketoacyl reductase); 3-oxoacyl-[acyl-carrier-protein] synthase (EC 2.3.1.41) (Beta-ketoacyl synthase)]	Oxidation (M); Deamidation (NQ)	206945	Fatty acid synthase subunit alpha OS=Saccharomyces cerevisiae (strain ATCC 204508 / S288c) OX=559292 GN=FAS2 PE=1 SV=2	YES	YES	YES
TUF1	GO:0003746; GO:0003924; GO:0005525; GO:0005739; GO:0032543; GO:0070125	29067	TUF1 TUFM YOR187W	Saccharomyces cerevisiae (strain ATCC 204508 / S288c) (Baker's yeast)	437	mitochondrial translation [GO:0032543]; mitochondrial translational elongation [GO:0070125]	GTP binding [GO:0005525]; GTPase activity [GO:0003924]; translation elongation factor activity [GO:0003746]	mitochondrion [GO:0005739]; GTP binding [GO:0005525]; GTPase activity [GO:0003924]; translation elongation factor activity [GO:0003746]; mitochondrial translation [GO:0032543]; mitochondrial translational elongation [GO:0070125]	58	58	sp|P02992|EFTU_YEAST	P02992	P02992	EFTU_YEAST	Elongation factor Tu, mitochondrial (tufM)	Carbamidomethylation; Oxidation (M); Deamidation (NQ)	47972	Elongation factor Tu mitochondrial OS=Saccharomyces cerevisiae (strain ATCC 204508 / S288c) OX=559292 GN=TUF1 PE=1 SV=1	YES	YES	YES
HSP104	GO:0005524; GO:0005634; GO:0005737; GO:0005829; GO:0006620; GO:0016887; GO:0034399; GO:0034605; GO:0034975; GO:0035617; GO:0042026; GO:0042802; GO:0043335; GO:0043531; GO:0051082; GO:0051085; GO:0051087; GO:0070370; GO:0070414; GO:0072380	31046	HSP104 YLL026W L0948	Saccharomyces cerevisiae (strain ATCC 204508 / S288c) (Baker's yeast)	908	cellular heat acclimation [GO:0070370]; cellular response to heat [GO:0034605]; chaperone cofactor-dependent protein refolding [GO:0051085]; post-translational protein targeting to endoplasmic reticulum membrane [GO:0006620]; protein folding in endoplasmic reticulum [GO:0034975]; protein refolding [GO:0042026]; protein unfolding [GO:0043335]; stress granule disassembly [GO:0035617]; trehalose met…	ADP binding [GO:0043531]; ATP binding [GO:0005524]; ATP hydrolysis activity [GO:0016887]; identical protein binding [GO:0042802]; protein-folding chaperone binding [GO:0051087]; unfolded protein binding [GO:0051082]	cytoplasm [GO:0005737]; cytosol [GO:0005829]; nuclear periphery [GO:0034399]; nucleus [GO:0005634]; TRC complex [GO:0072380]; ADP binding [GO:0043531]; ATP binding [GO:0005524]; ATP hydrolysis activity [GO:0016887]; identical protein binding [GO:0042802]; protein-folding chaperone binding [GO:0051087]; unfolded protein binding [GO:0051082]; cellular heat acclimation [GO:0070370]; cellular respons…	59	16	sp|P31539|HS104_YEAST	P31539	P31539	HS104_YEAST	Heat shock protein 104 (Protein aggregation-remodeling factor HSP104)	Carbamidomethylation; Oxidation (M); Deamidation (NQ)	102035	Heat shock protein 104 OS=Saccharomyces cerevisiae (strain ATCC 204508 / S288c) OX=559292 GN=HSP104 PE=1 SV=2	YES	YES	YES
PGM2	GO:0000287; GO:0004614; GO:0005737; GO:0005829; GO:0005975; GO:0005978; GO:0005992; GO:0006006; GO:0006011; GO:0006874; GO:0019255; GO:0019388; GO:0030003; GO:0051156	30198	PGM2 GA-5 GAL5 YMR105C YM9718.04C	Saccharomyces cerevisiae (strain ATCC 204508 / S288c) (Baker's yeast)	569	carbohydrate metabolic process [GO:0005975]; galactose catabolic process [GO:0019388]; glucose 1-phosphate metabolic process [GO:0019255]; glucose 6-phosphate metabolic process [GO:0051156]; glucose metabolic process [GO:0006006]; glycogen biosynthetic process [GO:0005978]; intracellular calcium ion homeostasis [GO:0006874]; intracellular monoatomic cation homeostasis [GO:0030003]; trehalose bios…	magnesium ion binding [GO:0000287]; phosphoglucomutase activity [GO:0004614]	cytoplasm [GO:0005737]; cytosol [GO:0005829]; magnesium ion binding [GO:0000287]; phosphoglucomutase activity [GO:0004614]; carbohydrate metabolic process [GO:0005975]; galactose catabolic process [GO:0019388]; glucose 1-phosphate metabolic process [GO:0019255]; glucose 6-phosphate metabolic process [GO:0051156]; glucose metabolic process [GO:0006006]; glycogen biosynthetic process [GO:0005978]; …	62	85	sp|P37012|PGM2_YEAST	P37012	P37012	PGM2_YEAST	Phosphoglucomutase 2 (PGM 2) (EC 5.4.2.2) (D-glucose-1,6-diphosphate:D-glucose-1-phosphate phosphotransferase) (Glucose phosphomutase 2)	Carbamidomethylation; Deamidation (NQ)	63089	Phosphoglucomutase 2 OS=Saccharomyces cerevisiae (strain ATCC 204508 / S288c) OX=559292 GN=PGM2 PE=1 SV=1	YES	YES	YES
GCY1	GO:0003729; GO:0004032; GO:0004033; GO:0005634; GO:0005737; GO:0005829; GO:0016491; GO:0019568; GO:0034599; GO:0042843; GO:0047953; GO:0061610; GO:1990042	14918	GCY1 GCY YOR120W O31567 YOR3269W	Saccharomyces cerevisiae (strain ATCC 204508 / S288c) (Baker's yeast)	312	arabinose catabolic process [GO:0019568]; cellular response to oxidative stress [GO:0034599]; D-xylose catabolic process [GO:0042843]; glycerol to glycerone phosphate metabolic process [GO:0061610]	alditol:NADP+ 1-oxidoreductase activity [GO:0004032]; aldo-keto reductase (NADP) activity [GO:0004033]; glycerol 2-dehydrogenase (NADP+) activity [GO:0047953]; glycerol dehydrogenase [NAD(P)+] activity [GO:1990042]; mRNA binding [GO:0003729]; oxidoreductase activity [GO:0016491]	cytoplasm [GO:0005737]; cytosol [GO:0005829]; nucleus [GO:0005634]; alditol:NADP+ 1-oxidoreductase activity [GO:0004032]; aldo-keto reductase (NADP) activity [GO:0004033]; glycerol 2-dehydrogenase (NADP+) activity [GO:0047953]; glycerol dehydrogenase [NAD(P)+] activity [GO:1990042]; mRNA binding [GO:0003729]; oxidoreductase activity [GO:0016491]; arabinose catabolic process [GO:0019568]; cellular…	63	501	sp|P14065|GCY1_YEAST	P14065	P14065	GCY1_YEAST	Glycerol 2-dehydrogenase (NADP(+)) (EC 1.1.1.156) (Galactose-inducible crystallin-like protein 1)	Carbamidomethylation; Oxidation (M); Deamidation (NQ)	35079	Glycerol 2-dehydrogenase (NADP(+)) OS=Saccharomyces cerevisiae (strain ATCC 204508 / S288c) OX=559292 GN=GCY1 PE=1 SV=1	YES	YES	YES
YPR1	GO:0004032; GO:0004090; GO:0005634; GO:0005737; GO:0005829; GO:0019568; GO:0034599; GO:0042843	14918	YPR1 YDR368W D9481.8	Saccharomyces cerevisiae (strain ATCC 204508 / S288c) (Baker's yeast)	312	arabinose catabolic process [GO:0019568]; cellular response to oxidative stress [GO:0034599]; D-xylose catabolic process [GO:0042843]	alditol:NADP+ 1-oxidoreductase activity [GO:0004032]; carbonyl reductase (NADPH) activity [GO:0004090]	cytoplasm [GO:0005737]; cytosol [GO:0005829]; nucleus [GO:0005634]; alditol:NADP+ 1-oxidoreductase activity [GO:0004032]; carbonyl reductase (NADPH) activity [GO:0004090]; arabinose catabolic process [GO:0019568]; cellular response to oxidative stress [GO:0034599]; D-xylose catabolic process [GO:0042843]	63	505	sp|Q12458|YPR1_YEAST	Q12458	Q12458	YPR1_YEAST	Putative reductase 1 (EC 1.1.1.-)	Oxidation (M); Deamidation (NQ)	34755	Putative reductase 1 OS=Saccharomyces cerevisiae (strain ATCC 204508 / S288c) OX=559292 GN=YPR1 PE=1 SV=1	YES	YES	YES
GPM1	GO:0004619; GO:0005739; GO:0005741; GO:0005758; GO:0005829; GO:0006094; GO:0006096	19493	GPM1 GPM YKL152C YKL607	Saccharomyces cerevisiae (strain ATCC 204508 / S288c) (Baker's yeast)	247	gluconeogenesis [GO:0006094]; glycolytic process [GO:0006096]	phosphoglycerate mutase activity [GO:0004619]	cytosol [GO:0005829]; mitochondrial intermembrane space [GO:0005758]; mitochondrial outer membrane [GO:0005741]; mitochondrion [GO:0005739]; phosphoglycerate mutase activity [GO:0004619]; gluconeogenesis [GO:0006094]; glycolytic process [GO:0006096]	64	288	sp|P00950|PMG1_YEAST	P00950	P00950	PMG1_YEAST	Phosphoglycerate mutase 1 (PGAM 1) (EC 5.4.2.11) (BPG-dependent PGAM 1) (MPGM 1) (Phosphoglyceromutase 1)	Deamidation (NQ)	27609	Phosphoglycerate mutase 1 OS=Saccharomyces cerevisiae (strain ATCC 204508 / S288c) OX=559292 GN=GPM1 PE=1 SV=3	YES	YES	YES
GPP1	GO:0000121; GO:0005634; GO:0005737; GO:0006114; GO:0006970; GO:0008801; GO:0046872	25821	GPP1 RHR2 YIL053W	Saccharomyces cerevisiae (strain ATCC 204508 / S288c) (Baker's yeast)	250	glycerol biosynthetic process [GO:0006114]; response to osmotic stress [GO:0006970]	beta-phosphoglucomutase activity [GO:0008801]; glycerol-1-phosphatase activity [GO:0000121]; metal ion binding [GO:0046872]	cytoplasm [GO:0005737]; nucleus [GO:0005634]; beta-phosphoglucomutase activity [GO:0008801]; glycerol-1-phosphatase activity [GO:0000121]; metal ion binding [GO:0046872]; glycerol biosynthetic process [GO:0006114]; response to osmotic stress [GO:0006970]	65	167	sp|P41277|GPP1_YEAST	P41277	P41277	GPP1_YEAST	Glycerol-1-phosphate phosphohydrolase 1 (EC 3.1.3.21) ((DL)-glycerol-3-phosphatase 1) (Related to HOR2 protein 2)	Carbamidomethylation; Deamidation (NQ)	27947	Glycerol-1-phosphate phosphohydrolase 1 OS=Saccharomyces cerevisiae (strain ATCC 204508 / S288c) OX=559292 GN=GPP1 PE=1 SV=3	YES	YES	YES
GPP2	GO:0000121; GO:0005634; GO:0005737; GO:0005975; GO:0006114; GO:0006970; GO:0008801; GO:0046872	27370	GPP2 HOR2 YER062C	Saccharomyces cerevisiae (strain ATCC 204508 / S288c) (Baker's yeast)	250	carbohydrate metabolic process [GO:0005975]; glycerol biosynthetic process [GO:0006114]; response to osmotic stress [GO:0006970]	beta-phosphoglucomutase activity [GO:0008801]; glycerol-1-phosphatase activity [GO:0000121]; metal ion binding [GO:0046872]	cytoplasm [GO:0005737]; nucleus [GO:0005634]; beta-phosphoglucomutase activity [GO:0008801]; glycerol-1-phosphatase activity [GO:0000121]; metal ion binding [GO:0046872]; carbohydrate metabolic process [GO:0005975]; glycerol biosynthetic process [GO:0006114]; response to osmotic stress [GO:0006970]	68	115	sp|P40106|GPP2_YEAST	P40106	P40106	GPP2_YEAST	Glycerol-1-phosphate phosphohydrolase 2 (EC 3.1.3.21) ((DL)-glycerol-3-phosphatase 2) (Hyperosmolarity-responsive protein 2)	Carbamidomethylation; Oxidation (M); Deamidation (NQ)	27814	Glycerol-1-phosphate phosphohydrolase 2 OS=Saccharomyces cerevisiae (strain ATCC 204508 / S288c) OX=559292 GN=GPP2 PE=1 SV=1	YES	YES	YES
ASC1	GO:0001934; GO:0001965; GO:0002181; GO:0005080; GO:0005092; GO:0005634; GO:0005737; GO:0005829; GO:0007186; GO:0010629; GO:0017148; GO:0022627; GO:0043022; GO:0045182; GO:0061157; GO:0072344; GO:1902660; GO:1990116; GO:2001125	25232	ASC1 CPC2 YMR116C YM9718.15C	Saccharomyces cerevisiae (strain ATCC 204508 / S288c) (Baker's yeast)	319	cytoplasmic translation [GO:0002181]; G protein-coupled receptor signaling pathway [GO:0007186]; mRNA destabilization [GO:0061157]; negative regulation of gene expression [GO:0010629]; negative regulation of glucose mediated signaling pathway [GO:1902660]; negative regulation of translation [GO:0017148]; negative regulation of translational frameshifting [GO:2001125]; positive regulation of prote…	G-protein alpha-subunit binding [GO:0001965]; GDP-dissociation inhibitor activity [GO:0005092]; protein kinase C binding [GO:0005080]; ribosome binding [GO:0043022]; translation regulator activity [GO:0045182]	cytoplasm [GO:0005737]; cytosol [GO:0005829]; cytosolic small ribosomal subunit [GO:0022627]; nucleus [GO:0005634]; G-protein alpha-subunit binding [GO:0001965]; GDP-dissociation inhibitor activity [GO:0005092]; protein kinase C binding [GO:0005080]; ribosome binding [GO:0043022]; translation regulator activity [GO:0045182]; cytoplasmic translation [GO:0002181]; G protein-coupled receptor signali…	73	110	sp|P38011|GBLP_YEAST	P38011	P38011	GBLP_YEAST	Guanine nucleotide-binding protein subunit beta-like protein (Receptor for activated C kinase) (Receptor of activated protein kinase C 1) (RACK1) (Small ribosomal subunit protein RACK1)	Oxidation (M); Deamidation (NQ)	34805	Guanine nucleotide-binding protein subunit beta-like protein OS=Saccharomyces cerevisiae (strain ATCC 204508 / S288c) OX=559292 GN=ASC1 PE=1 SV=4	YES	YES	YES
SHM2	GO:0004372; GO:0005737; GO:0005886; GO:0006565; GO:0006730; GO:0008270; GO:0019264; GO:0030170; GO:0035999; GO:0043332; GO:0046653; GO:0046655; GO:0070905	25780	SHM2 SHMT2 YLR058C L2156	Saccharomyces cerevisiae (strain ATCC 204508 / S288c) (Baker's yeast)	469	folic acid metabolic process [GO:0046655]; glycine biosynthetic process from serine [GO:0019264]; L-serine catabolic process [GO:0006565]; one-carbon metabolic process [GO:0006730]; tetrahydrofolate interconversion [GO:0035999]; tetrahydrofolate metabolic process [GO:0046653]	glycine hydroxymethyltransferase activity [GO:0004372]; pyridoxal phosphate binding [GO:0030170]; serine binding [GO:0070905]; zinc ion binding [GO:0008270]	cytoplasm [GO:0005737]; mating projection tip [GO:0043332]; plasma membrane [GO:0005886]; glycine hydroxymethyltransferase activity [GO:0004372]; pyridoxal phosphate binding [GO:0030170]; serine binding [GO:0070905]; zinc ion binding [GO:0008270]; folic acid metabolic process [GO:0046655]; glycine biosynthetic process from serine [GO:0019264]; L-serine catabolic process [GO:0006565]; one-carbon m…	74	69	sp|P37291|GLYC_YEAST	P37291	P37291	GLYC_YEAST	Serine hydroxymethyltransferase, cytosolic (SHMT) (EC 2.1.2.1) (Glycine hydroxymethyltransferase) (Serine methylase)	Carbamidomethylation; Oxidation (M); Deamidation (NQ)	52219	Serine hydroxymethyltransferase cytosolic OS=Saccharomyces cerevisiae (strain ATCC 204508 / S288c) OX=559292 GN=SHM2 PE=1 SV=2	YES	YES	YES
TPS1	GO:0003825; GO:0004805; GO:0005737; GO:0005946; GO:0005975; GO:0005992; GO:0034605; GO:0070413; GO:0071465	29215	TPS1 BYP1 CIF1 FDP1 GGS1 GLC6 TSS1 YBR126C YBR0922	Saccharomyces cerevisiae (strain ATCC 204508 / S288c) (Baker's yeast)	495	carbohydrate metabolic process [GO:0005975]; cellular response to desiccation [GO:0071465]; cellular response to heat [GO:0034605]; trehalose biosynthetic process [GO:0005992]; trehalose metabolism in response to stress [GO:0070413]	alpha,alpha-trehalose-phosphate synthase (UDP-forming) activity [GO:0003825]; trehalose-phosphatase activity [GO:0004805]	alpha,alpha-trehalose-phosphate synthase complex (UDP-forming) [GO:0005946]; cytoplasm [GO:0005737]; alpha,alpha-trehalose-phosphate synthase (UDP-forming) activity [GO:0003825]; trehalose-phosphatase activity [GO:0004805]; carbohydrate metabolic process [GO:0005975]; cellular response to desiccation [GO:0071465]; cellular response to heat [GO:0034605]; trehalose biosynthetic process [GO:0005992]…	75	108	sp|Q00764|TPS1_YEAST	Q00764	Q00764	TPS1_YEAST	Alpha,alpha-trehalose-phosphate synthase [UDP-forming] 56 kDa subunit (EC 2.4.1.15) (General glucose sensor subunit 1) (Glycogen metabolism control protein GLC6) (Trehalose synthase complex catalytic subunit TPS1) (Trehalose-6-phosphate synthase) (UDP-glucose-glucosephosphate glucosyltransferase)	Carbamidomethylation; Oxidation (M); Deamidation (NQ)	56148	Alpha alpha-trehalose-phosphate synthase [UDP-forming] 56 kDa subunit OS=Saccharomyces cerevisiae (strain ATCC 204508 / S288c) OX=559292 GN=TPS1 PE=1 SV=2	YES	YES	YES
GND1	GO:0004616; GO:0005737; GO:0005739; GO:0005829; GO:0009051; GO:0034599; GO:0046177; GO:0050661	20442	GND1 YHR183W	Saccharomyces cerevisiae (strain ATCC 204508 / S288c) (Baker's yeast)	489	cellular response to oxidative stress [GO:0034599]; D-gluconate catabolic process [GO:0046177]; pentose-phosphate shunt, oxidative branch [GO:0009051]	NADP binding [GO:0050661]; phosphogluconate dehydrogenase (decarboxylating) activity [GO:0004616]	cytoplasm [GO:0005737]; cytosol [GO:0005829]; mitochondrion [GO:0005739]; NADP binding [GO:0050661]; phosphogluconate dehydrogenase (decarboxylating) activity [GO:0004616]; cellular response to oxidative stress [GO:0034599]; D-gluconate catabolic process [GO:0046177]; pentose-phosphate shunt, oxidative branch [GO:0009051]	76	123	sp|P38720|6PGD1_YEAST	P38720	P38720	6PGD1_YEAST	6-phosphogluconate dehydrogenase, decarboxylating 1 (EC 1.1.1.44)	Carbamidomethylation; Oxidation (M); Deamidation (NQ)	53543	6-phosphogluconate dehydrogenase decarboxylating 1 OS=Saccharomyces cerevisiae (strain ATCC 204508 / S288c) OX=559292 GN=GND1 PE=1 SV=1	NO	YES	YES
MET6	GO:0003871; GO:0005737; GO:0005886; GO:0008270; GO:0009086; GO:0032259	29936	MET6 YER091C	Saccharomyces cerevisiae (strain ATCC 204508 / S288c) (Baker's yeast)	767	methionine biosynthetic process [GO:0009086]; methylation [GO:0032259]	5-methyltetrahydropteroyltriglutamate-homocysteine S-methyltransferase activity [GO:0003871]; zinc ion binding [GO:0008270]	cytoplasm [GO:0005737]; plasma membrane [GO:0005886]; 5-methyltetrahydropteroyltriglutamate-homocysteine S-methyltransferase activity [GO:0003871]; zinc ion binding [GO:0008270]; methionine biosynthetic process [GO:0009086]; methylation [GO:0032259]	78	47	sp|P05694|METE_YEAST	P05694	P05694	METE_YEAST	5-methyltetrahydropteroyltriglutamate--homocysteine methyltransferase (EC 2.1.1.14) (Cobalamin-independent methionine synthase) (Delta-P8 protein) (Methionine synthase, vitamin-B12 independent isozyme)	Carbamidomethylation; Oxidation (M); Deamidation (NQ)	85860	5-methyltetrahydropteroyltriglutamate--homocysteine methyltransferase OS=Saccharomyces cerevisiae (strain ATCC 204508 / S288c) OX=559292 GN=MET6 PE=1 SV=4	YES	YES	YES
BAT1	GO:0004084; GO:0005739; GO:0005759; GO:0009082; GO:0009083; GO:0009097; GO:0009098; GO:0009099; GO:0019509; GO:0050048; GO:0052654; GO:0052655; GO:0052656	23154	BAT1 ECA39 TWT1 YHR208W	Saccharomyces cerevisiae (strain ATCC 204508 / S288c) (Baker's yeast)	393	branched-chain amino acid biosynthetic process [GO:0009082]; branched-chain amino acid catabolic process [GO:0009083]; isoleucine biosynthetic process [GO:0009097]; L-methionine salvage from methylthioadenosine [GO:0019509]; leucine biosynthetic process [GO:0009098]; valine biosynthetic process [GO:0009099]	branched-chain-amino-acid transaminase activity [GO:0004084]; L-isoleucine transaminase activity [GO:0052656]; L-leucine transaminase activity [GO:0052654]; L-leucine:2-oxoglutarate aminotransferase activity [GO:0050048]; L-valine transaminase activity [GO:0052655]	mitochondrial matrix [GO:0005759]; mitochondrion [GO:0005739]; branched-chain-amino-acid transaminase activity [GO:0004084]; L-isoleucine transaminase activity [GO:0052656]; L-leucine transaminase activity [GO:0052654]; L-leucine:2-oxoglutarate aminotransferase activity [GO:0050048]; L-valine transaminase activity [GO:0052655]; branched-chain amino acid biosynthetic process [GO:0009082]; branched…	79	102	sp|P38891|BCA1_YEAST	P38891	P38891	BCA1_YEAST	Branched-chain-amino-acid aminotransferase, mitochondrial (BCAT) (EC 2.6.1.42) (Protein ECA39) (Protein TWT1)	Carbamidomethylation; Oxidation (M); Deamidation (NQ)	43596	Branched-chain-amino-acid aminotransferase mitochondrial OS=Saccharomyces cerevisiae (strain ATCC 204508 / S288c) OX=559292 GN=BAT1 PE=1 SV=1	YES	YES	YES
DAK1	GO:0004371; GO:0005524; GO:0005737; GO:0005829; GO:0016310; GO:0019563; GO:0019588; GO:0050354; GO:0061610; GO:0097237	22641	DAK1 YML070W	Saccharomyces cerevisiae (strain ATCC 204508 / S288c) (Baker's yeast)	584	anaerobic glycerol catabolic process [GO:0019588]; cellular response to toxic substance [GO:0097237]; glycerol catabolic process [GO:0019563]; glycerol to glycerone phosphate metabolic process [GO:0061610]; phosphorylation [GO:0016310]	ATP binding [GO:0005524]; glycerone kinase activity [GO:0004371]; triokinase activity [GO:0050354]	cytoplasm [GO:0005737]; cytosol [GO:0005829]; ATP binding [GO:0005524]; glycerone kinase activity [GO:0004371]; triokinase activity [GO:0050354]; anaerobic glycerol catabolic process [GO:0019588]; cellular response to toxic substance [GO:0097237]; glycerol catabolic process [GO:0019563]; glycerol to glycerone phosphate metabolic process [GO:0061610]; phosphorylation [GO:0016310]	80	97	sp|P54838|DAK1_YEAST	P54838	P54838	DAK1_YEAST	Dihydroxyacetone kinase 1 (DHA kinase 1) (EC 2.7.1.28) (EC 2.7.1.29) (Glycerone kinase 1) (Triokinase 1) (Triose kinase 1)	Deamidation (NQ)	62207	Dihydroxyacetone kinase 1 OS=Saccharomyces cerevisiae (strain ATCC 204508 / S288c) OX=559292 GN=DAK1 PE=1 SV=1	YES	YES	YES
GLK1	GO:0001678; GO:0004340; GO:0005524; GO:0005536; GO:0005739; GO:0005829; GO:0005886; GO:0006006; GO:0006013; GO:0006091; GO:0006096; GO:0008865; GO:0046323; GO:0046835; GO:0051156	26096	GLK1 HOR3 YCL040W YCL312 YCL40W	Saccharomyces cerevisiae (strain ATCC 204508 / S288c) (Baker's yeast)	500	carbohydrate phosphorylation [GO:0046835]; generation of precursor metabolites and energy [GO:0006091]; glucose 6-phosphate metabolic process [GO:0051156]; glucose import [GO:0046323]; glucose metabolic process [GO:0006006]; glycolytic process [GO:0006096]; intracellular glucose homeostasis [GO:0001678]; mannose metabolic process [GO:0006013]	ATP binding [GO:0005524]; fructokinase activity [GO:0008865]; glucokinase activity [GO:0004340]; glucose binding [GO:0005536]	cytosol [GO:0005829]; mitochondrion [GO:0005739]; plasma membrane [GO:0005886]; ATP binding [GO:0005524]; fructokinase activity [GO:0008865]; glucokinase activity [GO:0004340]; glucose binding [GO:0005536]; carbohydrate phosphorylation [GO:0046835]; generation of precursor metabolites and energy [GO:0006091]; glucose 6-phosphate metabolic process [GO:0051156]; glucose import [GO:0046323]; glucose…	81	129	sp|P17709|HXKG_YEAST	P17709	P17709	HXKG_YEAST	Glucokinase-1 (EC 2.7.1.2) (Glucose kinase 1) (GLK-1)	Carbamidomethylation; Oxidation (M); Deamidation (NQ)	55377	Glucokinase-1 OS=Saccharomyces cerevisiae (strain ATCC 204508 / S288c) OX=559292 GN=GLK1 PE=1 SV=1	YES	YES	YES
SAH1	GO:0004013; GO:0005737; GO:0005829; GO:0006641; GO:0006656; GO:0006730; GO:0019510; GO:0033353	25104	SAH1 YER043C	Saccharomyces cerevisiae (strain ATCC 204508 / S288c) (Baker's yeast)	449	one-carbon metabolic process [GO:0006730]; phosphatidylcholine biosynthetic process [GO:0006656]; S-adenosylhomocysteine catabolic process [GO:0019510]; S-adenosylmethionine cycle [GO:0033353]; triglyceride metabolic process [GO:0006641]	adenosylhomocysteinase activity [GO:0004013]	cytoplasm [GO:0005737]; cytosol [GO:0005829]; adenosylhomocysteinase activity [GO:0004013]; one-carbon metabolic process [GO:0006730]; phosphatidylcholine biosynthetic process [GO:0006656]; S-adenosylhomocysteine catabolic process [GO:0019510]; S-adenosylmethionine cycle [GO:0033353]; triglyceride metabolic process [GO:0006641]	82	143	sp|P39954|SAHH_YEAST	P39954	P39954	SAHH_YEAST	Adenosylhomocysteinase (AdoHcyase) (EC 3.13.2.1) (S-adenosyl-L-homocysteine hydrolase)	Carbamidomethylation; Oxidation (M); Deamidation (NQ)	49126	Adenosylhomocysteinase OS=Saccharomyces cerevisiae (strain ATCC 204508 / S288c) OX=559292 GN=SAH1 PE=1 SV=1	YES	YES	YES
SSE1	GO:0000774; GO:0005516; GO:0005524; GO:0005634; GO:0005737; GO:0005829; GO:0005844; GO:0006457; GO:0006914; GO:0010499; GO:0042026; GO:0042277; GO:0043161; GO:0140662	22206	SSE1 MSI3 YPL106C LPG3C	Saccharomyces cerevisiae (strain ATCC 204508 / S288c) (Baker's yeast)	693	autophagy [GO:0006914]; proteasomal ubiquitin-independent protein catabolic process [GO:0010499]; proteasome-mediated ubiquitin-dependent protein catabolic process [GO:0043161]; protein folding [GO:0006457]; protein refolding [GO:0042026]	adenyl-nucleotide exchange factor activity [GO:0000774]; ATP binding [GO:0005524]; ATP-dependent protein folding chaperone [GO:0140662]; calmodulin binding [GO:0005516]; peptide binding [GO:0042277]	cytoplasm [GO:0005737]; cytosol [GO:0005829]; nucleus [GO:0005634]; polysome [GO:0005844]; adenyl-nucleotide exchange factor activity [GO:0000774]; ATP binding [GO:0005524]; ATP-dependent protein folding chaperone [GO:0140662]; calmodulin binding [GO:0005516]; peptide binding [GO:0042277]; autophagy [GO:0006914]; proteasomal ubiquitin-independent protein catabolic process [GO:0010499]; proteasome…	83	126	sp|P32589|HSP7F_YEAST	P32589	P32589	HSP7F_YEAST	Heat shock protein homolog SSE1 (Chaperone protein MSI3)	Carbamidomethylation; Deamidation (NQ)	77367	Heat shock protein homolog SSE1 OS=Saccharomyces cerevisiae (strain ATCC 204508 / S288c) OX=559292 GN=SSE1 PE=1 SV=4	YES	YES	YES
IDP1	GO:0000287; GO:0004450; GO:0005739; GO:0006097; GO:0006099; GO:0006102; GO:0006537; GO:0006739; GO:0042645; GO:0051287	25507	IDP1 YDL066W	Saccharomyces cerevisiae (strain ATCC 204508 / S288c) (Baker's yeast)	428	glutamate biosynthetic process [GO:0006537]; glyoxylate cycle [GO:0006097]; isocitrate metabolic process [GO:0006102]; NADP metabolic process [GO:0006739]; tricarboxylic acid cycle [GO:0006099]	isocitrate dehydrogenase (NADP+) activity [GO:0004450]; magnesium ion binding [GO:0000287]; NAD binding [GO:0051287]	mitochondrial nucleoid [GO:0042645]; mitochondrion [GO:0005739]; isocitrate dehydrogenase (NADP+) activity [GO:0004450]; magnesium ion binding [GO:0000287]; NAD binding [GO:0051287]; glutamate biosynthetic process [GO:0006537]; glyoxylate cycle [GO:0006097]; isocitrate metabolic process [GO:0006102]; NADP metabolic process [GO:0006739]; tricarboxylic acid cycle [GO:0006099]	84	79	sp|P21954|IDHP_YEAST	P21954	P21954	IDHP_YEAST	Isocitrate dehydrogenase [NADP], mitochondrial (IDH) (EC 1.1.1.42) (IDP) (NADP(+)-specific ICDH) (Oxalosuccinate decarboxylase)	Carbamidomethylation; Oxidation (M); Deamidation (NQ)	48190	Isocitrate dehydrogenase [NADP] mitochondrial OS=Saccharomyces cerevisiae (strain ATCC 204508 / S288c) OX=559292 GN=IDP1 PE=1 SV=1	YES	YES	YES
IPP1	GO:0000287; GO:0004427; GO:0005634; GO:0005737; GO:0006796	18726	IPP1 PPA PPA1 YBR011C YBR0202	Saccharomyces cerevisiae (strain ATCC 204508 / S288c) (Baker's yeast)	287	phosphate-containing compound metabolic process [GO:0006796]	inorganic diphosphate phosphatase activity [GO:0004427]; magnesium ion binding [GO:0000287]	cytoplasm [GO:0005737]; nucleus [GO:0005634]; inorganic diphosphate phosphatase activity [GO:0004427]; magnesium ion binding [GO:0000287]; phosphate-containing compound metabolic process [GO:0006796]	85	316	sp|P00817|IPYR_YEAST	P00817	P00817	IPYR_YEAST	Inorganic pyrophosphatase (EC 3.6.1.1) (Pyrophosphate phospho-hydrolase) (PPase)	Deamidation (NQ)	32300	Inorganic pyrophosphatase OS=Saccharomyces cerevisiae (strain ATCC 204508 / S288c) OX=559292 GN=IPP1 PE=1 SV=4	YES	YES	YES
RPS19A	GO:0000028; GO:0002181; GO:0003723; GO:0003735; GO:0005829; GO:0006407; GO:0022627; GO:0042274	23711	RPS19A RP55A RPS16AA YOL121C	Saccharomyces cerevisiae (strain ATCC 204508 / S288c) (Baker's yeast)	144	cytoplasmic translation [GO:0002181]; ribosomal small subunit assembly [GO:0000028]; ribosomal small subunit biogenesis [GO:0042274]; rRNA export from nucleus [GO:0006407]	RNA binding [GO:0003723]; structural constituent of ribosome [GO:0003735]	cytosol [GO:0005829]; cytosolic small ribosomal subunit [GO:0022627]; RNA binding [GO:0003723]; structural constituent of ribosome [GO:0003735]; cytoplasmic translation [GO:0002181]; ribosomal small subunit assembly [GO:0000028]; ribosomal small subunit biogenesis [GO:0042274]; rRNA export from nucleus [GO:0006407]	86	246	sp|P07280|RS19A_YEAST	P07280	P07280	RS19A_YEAST	40S ribosomal protein S19-A (RP55A) (S16a) (Small ribosomal subunit protein eS19-A) (YP45) (YS16A)	Deamidation (NQ)	15917	40S ribosomal protein S19-A OS=Saccharomyces cerevisiae (strain ATCC 204508 / S288c) OX=559292 GN=RPS19A PE=1 SV=2	YES	YES	YES
RPS19B	GO:0000028; GO:0002181; GO:0003723; GO:0003735; GO:0005829; GO:0006407; GO:0022627; GO:0042274	23711	RPS19B RP55B RPS16AB YNL302C N0422	Saccharomyces cerevisiae (strain ATCC 204508 / S288c) (Baker's yeast)	144	cytoplasmic translation [GO:0002181]; ribosomal small subunit assembly [GO:0000028]; ribosomal small subunit biogenesis [GO:0042274]; rRNA export from nucleus [GO:0006407]	RNA binding [GO:0003723]; structural constituent of ribosome [GO:0003735]	cytosol [GO:0005829]; cytosolic small ribosomal subunit [GO:0022627]; RNA binding [GO:0003723]; structural constituent of ribosome [GO:0003735]; cytoplasmic translation [GO:0002181]; ribosomal small subunit assembly [GO:0000028]; ribosomal small subunit biogenesis [GO:0042274]; rRNA export from nucleus [GO:0006407]	86	248	sp|P07281|RS19B_YEAST	P07281	P07281	RS19B_YEAST	40S ribosomal protein S19-B (RP55B) (S16a) (Small ribosomal subunit protein eS19-B) (YS16B)	Deamidation (NQ)	15891	40S ribosomal protein S19-B OS=Saccharomyces cerevisiae (strain ATCC 204508 / S288c) OX=559292 GN=RPS19B PE=1 SV=2	YES	YES	YES
PDA1	GO:0004739; GO:0005739; GO:0005967; GO:0006086; GO:0006096; GO:0007124; GO:0042645	25681	PDA1 YER178W	Saccharomyces cerevisiae (strain ATCC 204508 / S288c) (Baker's yeast)	420	acetyl-CoA biosynthetic process from pyruvate [GO:0006086]; glycolytic process [GO:0006096]; pseudohyphal growth [GO:0007124]	pyruvate dehydrogenase (acetyl-transferring) activity [GO:0004739]	mitochondrial nucleoid [GO:0042645]; mitochondrial pyruvate dehydrogenase complex [GO:0005967]; mitochondrion [GO:0005739]; pyruvate dehydrogenase (acetyl-transferring) activity [GO:0004739]; acetyl-CoA biosynthetic process from pyruvate [GO:0006086]; glycolytic process [GO:0006096]; pseudohyphal growth [GO:0007124]	87	71	sp|P16387|ODPA_YEAST	P16387	P16387	ODPA_YEAST	Pyruvate dehydrogenase E1 component subunit alpha, mitochondrial (EC 1.2.4.1) (Pyruvate dehydrogenase complex component E1 alpha) (PDHE1-A)	Carbamidomethylation; Oxidation (M); Deamidation (NQ)	46343	Pyruvate dehydrogenase E1 component subunit alpha mitochondrial OS=Saccharomyces cerevisiae (strain ATCC 204508 / S288c) OX=559292 GN=PDA1 PE=1 SV=2	YES	YES	YES
SIS1	GO:0003677; GO:0005634; GO:0005829; GO:0006413; GO:0006457; GO:0007049; GO:0022627; GO:0035719; GO:0051082; GO:0051085; GO:0051087; GO:0051787; GO:0070843; GO:0071630; GO:0072671	21246	SIS1 YNL007C N2879	Saccharomyces cerevisiae (strain ATCC 204508 / S288c) (Baker's yeast)	352	cell cycle [GO:0007049]; chaperone cofactor-dependent protein refolding [GO:0051085]; misfolded protein transport [GO:0070843]; mitochondria-associated ubiquitin-dependent protein catabolic process [GO:0072671]; nuclear protein quality control by the ubiquitin-proteasome system [GO:0071630]; protein folding [GO:0006457]; translational initiation [GO:0006413]; tRNA import into nucleus [GO:0035719]	DNA binding [GO:0003677]; misfolded protein binding [GO:0051787]; protein-folding chaperone binding [GO:0051087]; unfolded protein binding [GO:0051082]	cytosol [GO:0005829]; cytosolic small ribosomal subunit [GO:0022627]; nucleus [GO:0005634]; DNA binding [GO:0003677]; misfolded protein binding [GO:0051787]; protein-folding chaperone binding [GO:0051087]; unfolded protein binding [GO:0051082]; cell cycle [GO:0007049]; chaperone cofactor-dependent protein refolding [GO:0051085]; misfolded protein transport [GO:0070843]; mitochondria-associated ub…	88	207	sp|P25294|SIS1_YEAST	P25294	P25294	SIS1_YEAST	Protein SIS1	Deamidation (NQ)	37590	Protein SIS1 OS=Saccharomyces cerevisiae (strain ATCC 204508 / S288c) OX=559292 GN=SIS1 PE=1 SV=1	YES	YES	YES
TRR1	GO:0004791; GO:0005739; GO:0005758; GO:0005829; GO:0008198; GO:0019430; GO:0034599; GO:0045454	18060	TRR1 YDR353W D9476.5	Saccharomyces cerevisiae (strain ATCC 204508 / S288c) (Baker's yeast)	319	cell redox homeostasis [GO:0045454]; cellular response to oxidative stress [GO:0034599]; removal of superoxide radicals [GO:0019430]	ferrous iron binding [GO:0008198]; thioredoxin-disulfide reductase activity [GO:0004791]	cytosol [GO:0005829]; mitochondrial intermembrane space [GO:0005758]; mitochondrion [GO:0005739]; ferrous iron binding [GO:0008198]; thioredoxin-disulfide reductase activity [GO:0004791]; cell redox homeostasis [GO:0045454]; cellular response to oxidative stress [GO:0034599]; removal of superoxide radicals [GO:0019430]	89	244	sp|P29509|TRXB1_YEAST	P29509	P29509	TRXB1_YEAST	Thioredoxin reductase 1 (TR) (TrxR) (EC 1.8.1.9) (Thioredoxin peroxidase 1) (TPx) (Thioredoxin-dependent peroxide reductase 1)	Oxidation (M); Deamidation (NQ)	34238	Thioredoxin reductase 1 OS=Saccharomyces cerevisiae (strain ATCC 204508 / S288c) OX=559292 GN=TRR1 PE=1 SV=3	YES	YES	YES
SCL1	GO:0000502; GO:0005634; GO:0005737; GO:0005739; GO:0010499; GO:0019773; GO:0034515; GO:0042175; GO:0043161	23919	SCL1 PRC2 PRS2 YGL011C	Saccharomyces cerevisiae (strain ATCC 204508 / S288c) (Baker's yeast)	252	proteasomal ubiquitin-independent protein catabolic process [GO:0010499]; proteasome-mediated ubiquitin-dependent protein catabolic process [GO:0043161]		cytoplasm [GO:0005737]; mitochondrion [GO:0005739]; nuclear outer membrane-endoplasmic reticulum membrane network [GO:0042175]; nucleus [GO:0005634]; proteasome complex [GO:0000502]; proteasome core complex, alpha-subunit complex [GO:0019773]; proteasome storage granule [GO:0034515]; proteasomal ubiquitin-independent protein catabolic process [GO:0010499]; proteasome-mediated ubiquitin-dependent …	90	138	sp|P21243|PSA1_YEAST	P21243	P21243	PSA1_YEAST	Proteasome subunit alpha type-1 (Macropain subunit C7-alpha) (Multicatalytic endopeptidase complex C7) (Proteasome component C7-alpha) (Proteasome component Y8) (Proteinase YSCE subunit 7) (SCL1 suppressor protein)	Carbamidomethylation; Oxidation (M); Deamidation (NQ)	28001	Proteasome subunit alpha type-1 OS=Saccharomyces cerevisiae (strain ATCC 204508 / S288c) OX=559292 GN=SCL1 PE=1 SV=1	YES	YES	YES
RPL2B	GO:0002181; GO:0003723; GO:0003735; GO:0005829; GO:0019843; GO:0022625	23118	RPL2B RPL5A YIL018W	Saccharomyces cerevisiae (strain ATCC 204508 / S288c) (Baker's yeast)	254	cytoplasmic translation [GO:0002181]	RNA binding [GO:0003723]; rRNA binding [GO:0019843]; structural constituent of ribosome [GO:0003735]	cytosol [GO:0005829]; cytosolic large ribosomal subunit [GO:0022625]; RNA binding [GO:0003723]; rRNA binding [GO:0019843]; structural constituent of ribosome [GO:0003735]; cytoplasmic translation [GO:0002181]	91	173	sp|P0CX46|RL2B_YEAST	P0CX46	P0CX46	RL2B_YEAST	60S ribosomal protein L2-B (L5) (Large ribosomal subunit protein uL2-B) (RP8) (YL6)	Oxidation (M); Deamidation (NQ)	27408	60S ribosomal protein L2-B OS=Saccharomyces cerevisiae (strain ATCC 204508 / S288c) OX=559292 GN=RPL2B PE=1 SV=1	YES	YES	YES
RPL2A	GO:0002181; GO:0003723; GO:0003735; GO:0005829; GO:0019843; GO:0022625	23118	RPL2A RPL5B YFR031C-A YFR031BC	Saccharomyces cerevisiae (strain ATCC 204508 / S288c) (Baker's yeast)	254	cytoplasmic translation [GO:0002181]	RNA binding [GO:0003723]; rRNA binding [GO:0019843]; structural constituent of ribosome [GO:0003735]	cytosol [GO:0005829]; cytosolic large ribosomal subunit [GO:0022625]; RNA binding [GO:0003723]; rRNA binding [GO:0019843]; structural constituent of ribosome [GO:0003735]; cytoplasmic translation [GO:0002181]	91	174	sp|P0CX45|RL2A_YEAST	P0CX45	P0CX45	RL2A_YEAST	60S ribosomal protein L2-A (L5) (Large ribosomal subunit protein uL2-A) (RP8) (YL6)	Oxidation (M); Deamidation (NQ)	27408	60S ribosomal protein L2-A OS=Saccharomyces cerevisiae (strain ATCC 204508 / S288c) OX=559292 GN=RPL2A PE=1 SV=1	YES	YES	YES
PIL1	GO:0005737; GO:0005739; GO:0005741; GO:0005811; GO:0005886; GO:0006469; GO:0006897; GO:0008104; GO:0008289; GO:0009408; GO:0032126; GO:0036286; GO:0070941; GO:0071944; GO:0097446	24976	PIL1 YGR086C	Saccharomyces cerevisiae (strain ATCC 204508 / S288c) (Baker's yeast)	339	eisosome assembly [GO:0070941]; endocytosis [GO:0006897]; negative regulation of protein kinase activity [GO:0006469]; protein localization [GO:0008104]; protein localization to eisosome filament [GO:0097446]; response to heat [GO:0009408]	lipid binding [GO:0008289]	cell periphery [GO:0071944]; cytoplasm [GO:0005737]; eisosome [GO:0032126]; eisosome filament [GO:0036286]; lipid droplet [GO:0005811]; mitochondrial outer membrane [GO:0005741]; mitochondrion [GO:0005739]; plasma membrane [GO:0005886]; lipid binding [GO:0008289]; eisosome assembly [GO:0070941]; endocytosis [GO:0006897]; negative regulation of protein kinase activity [GO:0006469]; protein localiz…	92	236	sp|P53252|PIL1_YEAST	P53252	P53252	PIL1_YEAST	Sphingolipid long chain base-responsive protein PIL1	Deamidation (NQ)	38349	Sphingolipid long chain base-responsive protein PIL1 OS=Saccharomyces cerevisiae (strain ATCC 204508 / S288c) OX=559292 GN=PIL1 PE=1 SV=1	YES	YES	YES
ARO4	GO:0003849; GO:0005634; GO:0005737; GO:0008652; GO:0009073; GO:0009423	21888	ARO4 YBR249C YBR1701	Saccharomyces cerevisiae (strain ATCC 204508 / S288c) (Baker's yeast)	370	amino acid biosynthetic process [GO:0008652]; aromatic amino acid family biosynthetic process [GO:0009073]; chorismate biosynthetic process [GO:0009423]	3-deoxy-7-phosphoheptulonate synthase activity [GO:0003849]	cytoplasm [GO:0005737]; nucleus [GO:0005634]; 3-deoxy-7-phosphoheptulonate synthase activity [GO:0003849]; amino acid biosynthetic process [GO:0008652]; aromatic amino acid family biosynthetic process [GO:0009073]; chorismate biosynthetic process [GO:0009423]	93	247	sp|P32449|AROG_YEAST	P32449	P32449	AROG_YEAST	Phospho-2-dehydro-3-deoxyheptonate aldolase, tyrosine-inhibited (EC 2.5.1.54) (3-deoxy-D-arabino-heptulosonate 7-phosphate synthase) (DAHP synthase) (Phospho-2-keto-3-deoxyheptonate aldolase)	Carbamidomethylation; Oxidation (M); Deamidation (NQ)	39749	Phospho-2-dehydro-3-deoxyheptonate aldolase tyrosine-inhibited OS=Saccharomyces cerevisiae (strain ATCC 204508 / S288c) OX=559292 GN=ARO4 PE=1 SV=2	YES	YES	YES
GSP2	GO:0000054; GO:0003924; GO:0005525; GO:0005634; GO:0005737; GO:0006606; GO:0006997; GO:0016973	25302	GSP2 CNR2 YOR185C	Saccharomyces cerevisiae (strain ATCC 204508 / S288c) (Baker's yeast)	220	nucleus organization [GO:0006997]; poly(A)+ mRNA export from nucleus [GO:0016973]; protein import into nucleus [GO:0006606]; ribosomal subunit export from nucleus [GO:0000054]	GTP binding [GO:0005525]; GTPase activity [GO:0003924]	cytoplasm [GO:0005737]; nucleus [GO:0005634]; GTP binding [GO:0005525]; GTPase activity [GO:0003924]; nucleus organization [GO:0006997]; poly(A)+ mRNA export from nucleus [GO:0016973]; protein import into nucleus [GO:0006606]; ribosomal subunit export from nucleus [GO:0000054]	94	146	sp|P32836|GSP2_YEAST	P32836	P32836	GSP2_YEAST	GTP-binding nuclear protein GSP2/CNR2	Carbamidomethylation	24991	GTP-binding nuclear protein GSP2/CNR2 OS=Saccharomyces cerevisiae (strain ATCC 204508 / S288c) OX=559292 GN=GSP2 PE=1 SV=1	YES	YES	YES
GSP1	GO:0000054; GO:0000467; GO:0003924; GO:0005525; GO:0005634; GO:0005737; GO:0005829; GO:0006606; GO:0006997; GO:0016973; GO:0046822; GO:1901987	25302	GSP1 CNR1 CST17 YLR293C L8003.19	Saccharomyces cerevisiae (strain ATCC 204508 / S288c) (Baker's yeast)	219	exonucleolytic trimming to generate mature 3'-end of 5.8S rRNA from tricistronic rRNA transcript (SSU-rRNA, 5.8S rRNA, LSU-rRNA) [GO:0000467]; nucleus organization [GO:0006997]; poly(A)+ mRNA export from nucleus [GO:0016973]; protein import into nucleus [GO:0006606]; regulation of cell cycle phase transition [GO:1901987]; regulation of nucleocytoplasmic transport [GO:0046822]; ribosomal subunit e…	GTP binding [GO:0005525]; GTPase activity [GO:0003924]	cytoplasm [GO:0005737]; cytosol [GO:0005829]; nucleus [GO:0005634]; GTP binding [GO:0005525]; GTPase activity [GO:0003924]; exonucleolytic trimming to generate mature 3'-end of 5.8S rRNA from tricistronic rRNA transcript (SSU-rRNA, 5.8S rRNA, LSU-rRNA) [GO:0000467]; nucleus organization [GO:0006997]; poly(A)+ mRNA export from nucleus [GO:0016973]; protein import into nucleus [GO:0006606]; regulat…	94	150	sp|P32835|GSP1_YEAST	P32835	P32835	GSP1_YEAST	GTP-binding nuclear protein GSP1/CNR1 (Chromosome stability protein 17) (GTPase Ran homolog) (Genetic suppressor of PRP20-1)	Carbamidomethylation	24810	GTP-binding nuclear protein GSP1/CNR1 OS=Saccharomyces cerevisiae (strain ATCC 204508 / S288c) OX=559292 GN=GSP1 PE=1 SV=1	YES	YES	YES
ECM10	GO:0005524; GO:0005737; GO:0005739; GO:0006626; GO:0016887; GO:0031072; GO:0042026; GO:0042645; GO:0044183; GO:0051082; GO:0051085; GO:0140662	17112	ECM10 SSC3 YEL030W	Saccharomyces cerevisiae (strain ATCC 204508 / S288c) (Baker's yeast)	644	chaperone cofactor-dependent protein refolding [GO:0051085]; protein refolding [GO:0042026]; protein targeting to mitochondrion [GO:0006626]	ATP binding [GO:0005524]; ATP hydrolysis activity [GO:0016887]; ATP-dependent protein folding chaperone [GO:0140662]; heat shock protein binding [GO:0031072]; protein folding chaperone [GO:0044183]; unfolded protein binding [GO:0051082]	cytoplasm [GO:0005737]; mitochondrial nucleoid [GO:0042645]; mitochondrion [GO:0005739]; ATP binding [GO:0005524]; ATP hydrolysis activity [GO:0016887]; ATP-dependent protein folding chaperone [GO:0140662]; heat shock protein binding [GO:0031072]; protein folding chaperone [GO:0044183]; unfolded protein binding [GO:0051082]; chaperone cofactor-dependent protein refolding [GO:0051085]; protein ref…	95	272	sp|P39987|HSP7E_YEAST	P39987	P39987	HSP7E_YEAST	Heat shock protein SSC3, mitochondrial (Extracellular mutant protein 10)	Oxidation (M); Deamidation (NQ)	70085	Heat shock protein SSC3 mitochondrial OS=Saccharomyces cerevisiae (strain ATCC 204508 / S288c) OX=559292 GN=ECM10 PE=3 SV=1	YES	YES	YES
BMH2	GO:0000077; GO:0001402; GO:0003688; GO:0005634; GO:0005737; GO:0005886; GO:0006267; GO:0006270; GO:0007124; GO:0007165; GO:0007265; GO:0030437; GO:0034221; GO:0043066; GO:0050815; GO:0070873; GO:1904667	23089	BMH2 YDR099W YD8557.08	Saccharomyces cerevisiae (strain ATCC 204508 / S288c) (Baker's yeast)	273	ascospore formation [GO:0030437]; DNA damage checkpoint signaling [GO:0000077]; DNA replication initiation [GO:0006270]; fungal-type cell wall chitin biosynthetic process [GO:0034221]; negative regulation of apoptotic process [GO:0043066]; negative regulation of ubiquitin protein ligase activity [GO:1904667]; pre-replicative complex assembly involved in nuclear cell cycle DNA replication [GO:0006…	DNA replication origin binding [GO:0003688]; phosphoserine residue binding [GO:0050815]	cytoplasm [GO:0005737]; nucleus [GO:0005634]; plasma membrane [GO:0005886]; DNA replication origin binding [GO:0003688]; phosphoserine residue binding [GO:0050815]; ascospore formation [GO:0030437]; DNA damage checkpoint signaling [GO:0000077]; DNA replication initiation [GO:0006270]; fungal-type cell wall chitin biosynthetic process [GO:0034221]; negative regulation of apoptotic process [GO:0043…	96	114	sp|P34730|BMH2_YEAST	P34730	P34730	BMH2_YEAST	Protein BMH2	Oxidation (M); Deamidation (NQ)	31061	Protein BMH2 OS=Saccharomyces cerevisiae (strain ATCC 204508 / S288c) OX=559292 GN=BMH2 PE=1 SV=3	YES	YES	YES
BMH1	GO:0000077; GO:0000122; GO:0001402; GO:0003688; GO:0005634; GO:0005737; GO:0005886; GO:0007124; GO:0007165; GO:0007265; GO:0008047; GO:0010494; GO:0030437; GO:0031578; GO:0034221; GO:0043066; GO:0050815; GO:0061629; GO:0070842; GO:0070873; GO:1904667	23089	BMH1 YER177W	Saccharomyces cerevisiae (strain ATCC 204508 / S288c) (Baker's yeast)	267	aggresome assembly [GO:0070842]; ascospore formation [GO:0030437]; DNA damage checkpoint signaling [GO:0000077]; fungal-type cell wall chitin biosynthetic process [GO:0034221]; mitotic spindle orientation checkpoint signaling [GO:0031578]; negative regulation of apoptotic process [GO:0043066]; negative regulation of transcription by RNA polymerase II [GO:0000122]; negative regulation of ubiquitin…	DNA replication origin binding [GO:0003688]; enzyme activator activity [GO:0008047]; phosphoserine residue binding [GO:0050815]; RNA polymerase II-specific DNA-binding transcription factor binding [GO:0061629]	cytoplasm [GO:0005737]; cytoplasmic stress granule [GO:0010494]; nucleus [GO:0005634]; plasma membrane [GO:0005886]; DNA replication origin binding [GO:0003688]; enzyme activator activity [GO:0008047]; phosphoserine residue binding [GO:0050815]; RNA polymerase II-specific DNA-binding transcription factor binding [GO:0061629]; aggresome assembly [GO:0070842]; ascospore formation [GO:0030437]; DNA …	96	119	sp|P29311|BMH1_YEAST	P29311	P29311	BMH1_YEAST	Protein BMH1	Oxidation (M); Deamidation (NQ)	30091	Protein BMH1 OS=Saccharomyces cerevisiae (strain ATCC 204508 / S288c) OX=559292 GN=BMH1 PE=1 SV=4	YES	YES	YES
CIT1	GO:0004108; GO:0005739; GO:0005758; GO:0005759; GO:0005829; GO:0005975; GO:0006099; GO:0006101; GO:0036440; GO:0046356	27303	CIT1 GLU3 LYS6 YNR001C N2019	Saccharomyces cerevisiae (strain ATCC 204508 / S288c) (Baker's yeast)	479	acetyl-CoA catabolic process [GO:0046356]; carbohydrate metabolic process [GO:0005975]; citrate metabolic process [GO:0006101]; tricarboxylic acid cycle [GO:0006099]	citrate (Si)-synthase activity [GO:0004108]; citrate synthase activity [GO:0036440]	cytosol [GO:0005829]; mitochondrial intermembrane space [GO:0005758]; mitochondrial matrix [GO:0005759]; mitochondrion [GO:0005739]; citrate (Si)-synthase activity [GO:0004108]; citrate synthase activity [GO:0036440]; acetyl-CoA catabolic process [GO:0046356]; carbohydrate metabolic process [GO:0005975]; citrate metabolic process [GO:0006101]; tricarboxylic acid cycle [GO:0006099]	97	78	sp|P00890|CISY1_YEAST	P00890	P00890	CISY1_YEAST	Citrate synthase, mitochondrial (EC 2.3.3.1)	Oxidation (M); Deamidation (NQ)	53360	Citrate synthase mitochondrial OS=Saccharomyces cerevisiae (strain ATCC 204508 / S288c) OX=559292 GN=CIT1 PE=1 SV=2	YES	YES	YES
SAM2	GO:0004478; GO:0005524; GO:0005829; GO:0006555; GO:0006556; GO:0006730; GO:0010494; GO:0046872	23611	SAM2 ETH2 YDR502C D9719.8	Saccharomyces cerevisiae (strain ATCC 204508 / S288c) (Baker's yeast)	384	methionine metabolic process [GO:0006555]; one-carbon metabolic process [GO:0006730]; S-adenosylmethionine biosynthetic process [GO:0006556]	ATP binding [GO:0005524]; metal ion binding [GO:0046872]; methionine adenosyltransferase activity [GO:0004478]	cytoplasmic stress granule [GO:0010494]; cytosol [GO:0005829]; ATP binding [GO:0005524]; metal ion binding [GO:0046872]; methionine adenosyltransferase activity [GO:0004478]; methionine metabolic process [GO:0006555]; one-carbon metabolic process [GO:0006730]; S-adenosylmethionine biosynthetic process [GO:0006556]	98	152	sp|P19358|METK2_YEAST	P19358	P19358	METK2_YEAST	S-adenosylmethionine synthase 2 (AdoMet synthase 2) (EC 2.5.1.6) (Methionine adenosyltransferase 2) (MAT 2)	Carbamidomethylation; Deamidation (NQ)	42256	S-adenosylmethionine synthase 2 OS=Saccharomyces cerevisiae (strain ATCC 204508 / S288c) OX=559292 GN=SAM2 PE=1 SV=3	YES	YES	YES
HSP78	GO:0000002; GO:0005524; GO:0005737; GO:0005739; GO:0005759; GO:0016887; GO:0034605; GO:0042026; GO:0043335; GO:0050821; GO:0051787	32107	HSP78 YDR258C YD9320A.08C	Saccharomyces cerevisiae (strain ATCC 204508 / S288c) (Baker's yeast)	811	cellular response to heat [GO:0034605]; mitochondrial genome maintenance [GO:0000002]; protein refolding [GO:0042026]; protein stabilization [GO:0050821]; protein unfolding [GO:0043335]	ATP binding [GO:0005524]; ATP hydrolysis activity [GO:0016887]; misfolded protein binding [GO:0051787]	cytoplasm [GO:0005737]; mitochondrial matrix [GO:0005759]; mitochondrion [GO:0005739]; ATP binding [GO:0005524]; ATP hydrolysis activity [GO:0016887]; misfolded protein binding [GO:0051787]; cellular response to heat [GO:0034605]; mitochondrial genome maintenance [GO:0000002]; protein refolding [GO:0042026]; protein stabilization [GO:0050821]; protein unfolding [GO:0043335]	99	29	sp|P33416|HSP78_YEAST	P33416	P33416	HSP78_YEAST	Heat shock protein 78, mitochondrial	Carbamidomethylation; Oxidation (M); Deamidation (NQ)	91336	Heat shock protein 78 mitochondrial OS=Saccharomyces cerevisiae (strain ATCC 204508 / S288c) OX=559292 GN=HSP78 PE=1 SV=2	YES	YES	YES
RPS0A	GO:0000028; GO:0000447; GO:0000461; GO:0002181; GO:0003735; GO:0005829; GO:0006407; GO:0010494; GO:0022627; GO:0030686	17430	RPS0A NAB1 NAB1A YST1 YGR214W	Saccharomyces cerevisiae (strain ATCC 204508 / S288c) (Baker's yeast)	252	cytoplasmic translation [GO:0002181]; endonucleolytic cleavage in ITS1 to separate SSU-rRNA from 5.8S rRNA and LSU-rRNA from tricistronic rRNA transcript (SSU-rRNA, 5.8S rRNA, LSU-rRNA) [GO:0000447]; endonucleolytic cleavage to generate mature 3'-end of SSU-rRNA from (SSU-rRNA, 5.8S rRNA, LSU-rRNA) [GO:0000461]; ribosomal small subunit assembly [GO:0000028]; rRNA export from nucleus [GO:0006407]	structural constituent of ribosome [GO:0003735]	90S preribosome [GO:0030686]; cytoplasmic stress granule [GO:0010494]; cytosol [GO:0005829]; cytosolic small ribosomal subunit [GO:0022627]; structural constituent of ribosome [GO:0003735]; cytoplasmic translation [GO:0002181]; endonucleolytic cleavage in ITS1 to separate SSU-rRNA from 5.8S rRNA and LSU-rRNA from tricistronic rRNA transcript (SSU-rRNA, 5.8S rRNA, LSU-rRNA) [GO:0000447]; endonucle…	101	284	sp|P32905|RSSA1_YEAST	P32905	P32905	RSSA1_YEAST	40S ribosomal protein S0-A (Nucleic acid-binding protein NAB1A) (Small ribosomal subunit protein uS2-A)	Oxidation (M); Deamidation (NQ)	28024	40S ribosomal protein S0-A OS=Saccharomyces cerevisiae (strain ATCC 204508 / S288c) OX=559292 GN=RPS0A PE=1 SV=3	YES	YES	YES
RPS0B	GO:0000028; GO:0000447; GO:0000461; GO:0002181; GO:0003735; GO:0005829; GO:0006407; GO:0022627	17430	RPS0B NAB1B NAB4 YST2 YLR048W L2118	Saccharomyces cerevisiae (strain ATCC 204508 / S288c) (Baker's yeast)	252	cytoplasmic translation [GO:0002181]; endonucleolytic cleavage in ITS1 to separate SSU-rRNA from 5.8S rRNA and LSU-rRNA from tricistronic rRNA transcript (SSU-rRNA, 5.8S rRNA, LSU-rRNA) [GO:0000447]; endonucleolytic cleavage to generate mature 3'-end of SSU-rRNA from (SSU-rRNA, 5.8S rRNA, LSU-rRNA) [GO:0000461]; ribosomal small subunit assembly [GO:0000028]; rRNA export from nucleus [GO:0006407]	structural constituent of ribosome [GO:0003735]	cytosol [GO:0005829]; cytosolic small ribosomal subunit [GO:0022627]; structural constituent of ribosome [GO:0003735]; cytoplasmic translation [GO:0002181]; endonucleolytic cleavage in ITS1 to separate SSU-rRNA from 5.8S rRNA and LSU-rRNA from tricistronic rRNA transcript (SSU-rRNA, 5.8S rRNA, LSU-rRNA) [GO:0000447]; endonucleolytic cleavage to generate mature 3'-end of SSU-rRNA from (SSU-rRNA, 5…	101	314	sp|P46654|RSSA2_YEAST	P46654	P46654	RSSA2_YEAST	40S ribosomal protein S0-B (Nucleic acid-binding protein NAB1B) (Small ribosomal subunit protein uS2-B)	Oxidation (M); Deamidation (NQ)	27962	40S ribosomal protein S0-B OS=Saccharomyces cerevisiae (strain ATCC 204508 / S288c) OX=559292 GN=RPS0B PE=1 SV=2	YES	YES	YES
APE2	GO:0005576; GO:0005634; GO:0005737; GO:0005739; GO:0006508; GO:0008270; GO:0030287; GO:0042277; GO:0043171; GO:0070006	26133	APE2 LAP1 YKL157W YKL158W YKL611 YKL612	Saccharomyces cerevisiae (strain ATCC 204508 / S288c) (Baker's yeast)	952	peptide catabolic process [GO:0043171]; proteolysis [GO:0006508]	metalloaminopeptidase activity [GO:0070006]; peptide binding [GO:0042277]; zinc ion binding [GO:0008270]	cell wall-bounded periplasmic space [GO:0030287]; cytoplasm [GO:0005737]; extracellular region [GO:0005576]; mitochondrion [GO:0005739]; nucleus [GO:0005634]; metalloaminopeptidase activity [GO:0070006]; peptide binding [GO:0042277]; zinc ion binding [GO:0008270]; peptide catabolic process [GO:0043171]; proteolysis [GO:0006508]	102	120	sp|P32454|APE2_YEAST	P32454	P32454	APE2_YEAST	Aminopeptidase 2, mitochondrial (AP-II) (Aminopeptidase II) (EC 3.4.11.-) (YscII)	Carbamidomethylation; Oxidation (M); Deamidation (NQ)	107755	Aminopeptidase 2 mitochondrial OS=Saccharomyces cerevisiae (strain ATCC 204508 / S288c) OX=559292 GN=APE2 PE=1 SV=4	YES	YES	YES
IDP2	GO:0000287; GO:0004450; GO:0005739; GO:0005829; GO:0006097; GO:0006099; GO:0006102; GO:0006739; GO:0051287	21754	IDP2 YLR174W L9470.12	Saccharomyces cerevisiae (strain ATCC 204508 / S288c) (Baker's yeast)	412	glyoxylate cycle [GO:0006097]; isocitrate metabolic process [GO:0006102]; NADP metabolic process [GO:0006739]; tricarboxylic acid cycle [GO:0006099]	isocitrate dehydrogenase (NADP+) activity [GO:0004450]; magnesium ion binding [GO:0000287]; NAD binding [GO:0051287]	cytosol [GO:0005829]; mitochondrion [GO:0005739]; isocitrate dehydrogenase (NADP+) activity [GO:0004450]; magnesium ion binding [GO:0000287]; NAD binding [GO:0051287]; glyoxylate cycle [GO:0006097]; isocitrate metabolic process [GO:0006102]; NADP metabolic process [GO:0006739]; tricarboxylic acid cycle [GO:0006099]	103	144	sp|P41939|IDHC_YEAST	P41939	P41939	IDHC_YEAST	Isocitrate dehydrogenase [NADP] cytoplasmic (IDH) (EC 1.1.1.42) (IDP) (NADP(+)-specific ICDH) (Oxalosuccinate decarboxylase)	Carbamidomethylation; Oxidation (M); Deamidation (NQ)	46562	Isocitrate dehydrogenase [NADP] cytoplasmic OS=Saccharomyces cerevisiae (strain ATCC 204508 / S288c) OX=559292 GN=IDP2 PE=1 SV=2	YES	YES	YES
ALD4	GO:0004029; GO:0004030; GO:0005739; GO:0006067; GO:0006090; GO:0006740; GO:0019413; GO:0042645	22930	ALD4 ALD7 ALDH2 YOR374W O6730	Saccharomyces cerevisiae (strain ATCC 204508 / S288c) (Baker's yeast)	519	acetate biosynthetic process [GO:0019413]; ethanol metabolic process [GO:0006067]; NADPH regeneration [GO:0006740]; pyruvate metabolic process [GO:0006090]	aldehyde dehydrogenase (NAD+) activity [GO:0004029]; aldehyde dehydrogenase [NAD(P)+] activity [GO:0004030]	mitochondrial nucleoid [GO:0042645]; mitochondrion [GO:0005739]; aldehyde dehydrogenase (NAD+) activity [GO:0004029]; aldehyde dehydrogenase [NAD(P)+] activity [GO:0004030]; acetate biosynthetic process [GO:0019413]; ethanol metabolic process [GO:0006067]; NADPH regeneration [GO:0006740]; pyruvate metabolic process [GO:0006090]	104	163	sp|P46367|ALDH4_YEAST	P46367	P46367	ALDH4_YEAST	Potassium-activated aldehyde dehydrogenase, mitochondrial (EC 1.2.1.-) (EC 1.2.1.4) (K(+)-activated acetaldehyde dehydrogenase) (K(+)-ACDH)	Carbamidomethylation; Deamidation (NQ)	56724	Potassium-activated aldehyde dehydrogenase mitochondrial OS=Saccharomyces cerevisiae (strain ATCC 204508 / S288c) OX=559292 GN=ALD4 PE=1 SV=2	YES	YES	YES
HEM13	GO:0004109; GO:0005737; GO:0005758; GO:0005829; GO:0006782; GO:0006783; GO:0042803	22463	HEM13 YDR044W YD5112.02	Saccharomyces cerevisiae (strain ATCC 204508 / S288c) (Baker's yeast)	328	heme biosynthetic process [GO:0006783]; protoporphyrinogen IX biosynthetic process [GO:0006782]	coproporphyrinogen oxidase activity [GO:0004109]; protein homodimerization activity [GO:0042803]	cytoplasm [GO:0005737]; cytosol [GO:0005829]; mitochondrial intermembrane space [GO:0005758]; coproporphyrinogen oxidase activity [GO:0004109]; protein homodimerization activity [GO:0042803]; heme biosynthetic process [GO:0006783]; protoporphyrinogen IX biosynthetic process [GO:0006782]	105	215	sp|P11353|HEM6_YEAST	P11353	P11353	HEM6_YEAST	Oxygen-dependent coproporphyrinogen-III oxidase (COX) (Coprogen oxidase) (Coproporphyrinogenase) (EC 1.3.3.3)	Carbamidomethylation; Oxidation (M); Deamidation (NQ)	37712	Oxygen-dependent coproporphyrinogen-III oxidase OS=Saccharomyces cerevisiae (strain ATCC 204508 / S288c) OX=559292 GN=HEM13 PE=1 SV=2	YES	YES	YES
MET17	GO:0003961; GO:0004124; GO:0005737; GO:0005886; GO:0006555; GO:0019344; GO:0019346; GO:0030170	23766	MET17 MET15 MET25 YLR303W L8003.1	Saccharomyces cerevisiae (strain ATCC 204508 / S288c) (Baker's yeast)	444	cysteine biosynthetic process [GO:0019344]; methionine metabolic process [GO:0006555]; transsulfuration [GO:0019346]	cysteine synthase activity [GO:0004124]; O-acetylhomoserine aminocarboxypropyltransferase activity [GO:0003961]; pyridoxal phosphate binding [GO:0030170]	cytoplasm [GO:0005737]; plasma membrane [GO:0005886]; cysteine synthase activity [GO:0004124]; O-acetylhomoserine aminocarboxypropyltransferase activity [GO:0003961]; pyridoxal phosphate binding [GO:0030170]; cysteine biosynthetic process [GO:0019344]; methionine metabolic process [GO:0006555]; transsulfuration [GO:0019346]	106	226	sp|P06106|CYSD_YEAST	P06106	P06106	CYSD_YEAST	Homocysteine/cysteine synthase (EC 2.5.1.47) (EC 2.5.1.49) (O-acetylserine/O-acetylhomoserine sulfhydrylase) (OAS-OAH SHLase) (OAS-OAH sulfhydrylase)	Oxidation (M); Deamidation (NQ)	48672	Homocysteine/cysteine synthase OS=Saccharomyces cerevisiae (strain ATCC 204508 / S288c) OX=559292 GN=MET17 PE=1 SV=3	YES	YES	YES
HIS7	GO:0000105; GO:0000107; GO:0004359; GO:0005737; GO:0006541; GO:0016833	24087	HIS7 YBR248C YBR1640	Saccharomyces cerevisiae (strain ATCC 204508 / S288c) (Baker's yeast)	552	glutamine metabolic process [GO:0006541]; histidine biosynthetic process [GO:0000105]	glutaminase activity [GO:0004359]; imidazoleglycerol-phosphate synthase activity [GO:0000107]; oxo-acid-lyase activity [GO:0016833]	cytoplasm [GO:0005737]; glutaminase activity [GO:0004359]; imidazoleglycerol-phosphate synthase activity [GO:0000107]; oxo-acid-lyase activity [GO:0016833]; glutamine metabolic process [GO:0006541]; histidine biosynthetic process [GO:0000105]	107	116	sp|P33734|HIS5_YEAST	P33734	P33734	HIS5_YEAST	Imidazole glycerol phosphate synthase hisHF (IGP synthase) (IGPS) (ImGP synthase) (EC 4.3.2.10) [Includes: Glutaminase (EC 3.5.1.2); Cyclase]	Carbamidomethylation; Deamidation (NQ)	61068	Imidazole glycerol phosphate synthase hisHF OS=Saccharomyces cerevisiae (strain ATCC 204508 / S288c) OX=559292 GN=HIS7 PE=1 SV=2	YES	YES	YES
PGM1	GO:0000287; GO:0004614; GO:0005737; GO:0005829; GO:0005975; GO:0005978; GO:0005992; GO:0006006; GO:0006011; GO:0019255; GO:0019388; GO:0051156	18801	PGM1 YKL127W	Saccharomyces cerevisiae (strain ATCC 204508 / S288c) (Baker's yeast)	570	carbohydrate metabolic process [GO:0005975]; galactose catabolic process [GO:0019388]; glucose 1-phosphate metabolic process [GO:0019255]; glucose 6-phosphate metabolic process [GO:0051156]; glucose metabolic process [GO:0006006]; glycogen biosynthetic process [GO:0005978]; trehalose biosynthetic process [GO:0005992]; UDP-glucose metabolic process [GO:0006011]	magnesium ion binding [GO:0000287]; phosphoglucomutase activity [GO:0004614]	cytoplasm [GO:0005737]; cytosol [GO:0005829]; magnesium ion binding [GO:0000287]; phosphoglucomutase activity [GO:0004614]; carbohydrate metabolic process [GO:0005975]; galactose catabolic process [GO:0019388]; glucose 1-phosphate metabolic process [GO:0019255]; glucose 6-phosphate metabolic process [GO:0051156]; glucose metabolic process [GO:0006006]; glycogen biosynthetic process [GO:0005978]; …	110	148	sp|P33401|PGM1_YEAST	P33401	P33401	PGM1_YEAST	Phosphoglucomutase 1 (PGM 1) (EC 5.4.2.2) (Glucose phosphomutase 1)	Carbamidomethylation; Deamidation (NQ)	63112	Phosphoglucomutase 1 OS=Saccharomyces cerevisiae (strain ATCC 204508 / S288c) OX=559292 GN=PGM1 PE=1 SV=1	YES	YES	YES
ERG10	GO:0003985; GO:0005634; GO:0005737; GO:0005773; GO:0005829; GO:0006635; GO:0006696; GO:0046872	16862	ERG10 YPL028W LPB3	Saccharomyces cerevisiae (strain ATCC 204508 / S288c) (Baker's yeast)	398	ergosterol biosynthetic process [GO:0006696]; fatty acid beta-oxidation [GO:0006635]	acetyl-CoA C-acetyltransferase activity [GO:0003985]; metal ion binding [GO:0046872]	cytoplasm [GO:0005737]; cytosol [GO:0005829]; nucleus [GO:0005634]; vacuole [GO:0005773]; acetyl-CoA C-acetyltransferase activity [GO:0003985]; metal ion binding [GO:0046872]; ergosterol biosynthetic process [GO:0006696]; fatty acid beta-oxidation [GO:0006635]	111	404	sp|P41338|ERG10_YEAST	P41338	P41338	ERG10_YEAST	Acetyl-CoA acetyltransferase (EC 2.3.1.9) (Acetoacetyl-CoA thiolase) (Ergosterol biosynthesis protein 10)	Carbamidomethylation; Oxidation (M); Deamidation (NQ)	41729	Acetyl-CoA acetyltransferase OS=Saccharomyces cerevisiae (strain ATCC 204508 / S288c) OX=559292 GN=ERG10 PE=1 SV=3	YES	YES	YES
AHP1	GO:0005737; GO:0005739; GO:0005777; GO:0005829; GO:0005886; GO:0008379; GO:0010038; GO:0034599; GO:0042744; GO:0045454	8566	AHP1 YLR109W L2916 L9354.5	Saccharomyces cerevisiae (strain ATCC 204508 / S288c) (Baker's yeast)	176	cell redox homeostasis [GO:0045454]; cellular response to oxidative stress [GO:0034599]; hydrogen peroxide catabolic process [GO:0042744]; response to metal ion [GO:0010038]	thioredoxin peroxidase activity [GO:0008379]	cytoplasm [GO:0005737]; cytosol [GO:0005829]; mitochondrion [GO:0005739]; peroxisome [GO:0005777]; plasma membrane [GO:0005886]; thioredoxin peroxidase activity [GO:0008379]; cell redox homeostasis [GO:0045454]; cellular response to oxidative stress [GO:0034599]; hydrogen peroxide catabolic process [GO:0042744]; response to metal ion [GO:0010038]	114	3494	sp|P38013|AHP1_YEAST	P38013	P38013	AHP1_YEAST	Peroxiredoxin AHP1 (Prx) (EC 1.11.1.24) (Alkyl hydroperoxide reductase) (AHPC1) (Cytoplasmic thiol peroxidase 3) (cTPx 3) (Thiol-specific antioxidant II) (TSA II) (Thioredoxin peroxidase type II) (TPx type II) (Thioredoxin-dependent peroxiredoxin AHP1)	Oxidation (M); Deamidation (NQ)	19115	Peroxiredoxin AHP1 OS=Saccharomyces cerevisiae (strain ATCC 204508 / S288c) OX=559292 GN=AHP1 PE=1 SV=4	YES	YES	YES
HXK2	GO:0001678; GO:0004340; GO:0004396; GO:0005524; GO:0005536; GO:0005634; GO:0005739; GO:0005829; GO:0006000; GO:0006006; GO:0006013; GO:0006091; GO:0006096; GO:0008361; GO:0008865; GO:0019158; GO:0031966; GO:0046015; GO:0046323; GO:0046835; GO:0051156; GO:1990539; GO:2001234	21155	HXK2 HEX1 HKB YGL253W NRB486	Saccharomyces cerevisiae (strain ATCC 204508 / S288c) (Baker's yeast)	486	carbohydrate phosphorylation [GO:0046835]; fructose import across plasma membrane [GO:1990539]; fructose metabolic process [GO:0006000]; generation of precursor metabolites and energy [GO:0006091]; glucose 6-phosphate metabolic process [GO:0051156]; glucose import [GO:0046323]; glucose metabolic process [GO:0006006]; glycolytic process [GO:0006096]; intracellular glucose homeostasis [GO:0001678];…	ATP binding [GO:0005524]; fructokinase activity [GO:0008865]; glucokinase activity [GO:0004340]; glucose binding [GO:0005536]; hexokinase activity [GO:0004396]; mannokinase activity [GO:0019158]	cytosol [GO:0005829]; mitochondrial membrane [GO:0031966]; mitochondrion [GO:0005739]; nucleus [GO:0005634]; ATP binding [GO:0005524]; fructokinase activity [GO:0008865]; glucokinase activity [GO:0004340]; glucose binding [GO:0005536]; hexokinase activity [GO:0004396]; mannokinase activity [GO:0019158]; carbohydrate phosphorylation [GO:0046835]; fructose import across plasma membrane [GO:1990539]…	115	220	sp|P04807|HXKB_YEAST	P04807	P04807	HXKB_YEAST	Hexokinase-2 (EC 2.7.1.1) (Hexokinase PII) (Hexokinase-B)	Carbamidomethylation; Oxidation (M); Deamidation (NQ)	53943	Hexokinase-2 OS=Saccharomyces cerevisiae (strain ATCC 204508 / S288c) OX=559292 GN=HXK2 PE=1 SV=4	YES	YES	YES
TSA1	GO:0000077; GO:0005737; GO:0005829; GO:0005844; GO:0006111; GO:0006457; GO:0006979; GO:0008379; GO:0019207; GO:0033194; GO:0034599; GO:0034605; GO:0042262; GO:0042744; GO:0042802; GO:0043022; GO:0045454; GO:0050821; GO:0051082; GO:0051258; GO:0051920; GO:0060548; GO:0061077; GO:0071447; GO:1903206	16655	TSA1 TPX1 TSA ZRG14 YML028W	Saccharomyces cerevisiae (strain ATCC 204508 / S288c) (Baker's yeast)	196	cell redox homeostasis [GO:0045454]; cellular response to heat [GO:0034605]; cellular response to hydroperoxide [GO:0071447]; cellular response to oxidative stress [GO:0034599]; chaperone-mediated protein folding [GO:0061077]; DNA damage checkpoint signaling [GO:0000077]; DNA protection [GO:0042262]; hydrogen peroxide catabolic process [GO:0042744]; negative regulation of cell death [GO:0060548];…	identical protein binding [GO:0042802]; kinase regulator activity [GO:0019207]; peroxiredoxin activity [GO:0051920]; ribosome binding [GO:0043022]; thioredoxin peroxidase activity [GO:0008379]; unfolded protein binding [GO:0051082]	cytoplasm [GO:0005737]; cytosol [GO:0005829]; polysome [GO:0005844]; identical protein binding [GO:0042802]; kinase regulator activity [GO:0019207]; peroxiredoxin activity [GO:0051920]; ribosome binding [GO:0043022]; thioredoxin peroxidase activity [GO:0008379]; unfolded protein binding [GO:0051082]; cell redox homeostasis [GO:0045454]; cellular response to heat [GO:0034605]; cellular response to…	116	270	sp|P34760|TSA1_YEAST	P34760	P34760	TSA1_YEAST	Peroxiredoxin TSA1 (Prx) (EC 1.11.1.24) (Cytoplasmic thiol peroxidase 1) (cTPx 1) (Protector protein) (PRP) (Thiol-specific antioxidant protein 1) (Thioredoxin peroxidase type Ia) (TPx type Ia) (Thioredoxin-dependent peroxide reductase) (Thioredoxin-dependent peroxiredoxin TSA1)	Carbamidomethylation; Deamidation (NQ)	21590	Peroxiredoxin TSA1 OS=Saccharomyces cerevisiae (strain ATCC 204508 / S288c) OX=559292 GN=TSA1 PE=1 SV=3	YES	YES	YES
RPL25	GO:0000027; GO:0002181; GO:0003723; GO:0003735; GO:0005829; GO:0019843; GO:0022625; GO:0030687	18077	RPL25 YOL127W	Saccharomyces cerevisiae (strain ATCC 204508 / S288c) (Baker's yeast)	142	cytoplasmic translation [GO:0002181]; ribosomal large subunit assembly [GO:0000027]	RNA binding [GO:0003723]; rRNA binding [GO:0019843]; structural constituent of ribosome [GO:0003735]	cytosol [GO:0005829]; cytosolic large ribosomal subunit [GO:0022625]; preribosome, large subunit precursor [GO:0030687]; RNA binding [GO:0003723]; rRNA binding [GO:0019843]; structural constituent of ribosome [GO:0003735]; cytoplasmic translation [GO:0002181]; ribosomal large subunit assembly [GO:0000027]	118	399	sp|P04456|RL25_YEAST	P04456	P04456	RL25_YEAST	60S ribosomal protein L25 (Large ribosomal subunit protein uL23) (RP16L) (YL25) (YP42')	Oxidation (M); Deamidation (NQ)	15758	60S ribosomal protein L25 OS=Saccharomyces cerevisiae (strain ATCC 204508 / S288c) OX=559292 GN=RPL25 PE=1 SV=4	YES	YES	YES
FPR1	GO:0003755; GO:0005527; GO:0005634; GO:0005737; GO:0005739; GO:0006325; GO:0006457; GO:1901710	13814	FPR1 FKB1 RBP1 YNL135C N1213 N1845	Saccharomyces cerevisiae (strain ATCC 204508 / S288c) (Baker's yeast)	114	chromatin organization [GO:0006325]; protein folding [GO:0006457]; regulation of homoserine biosynthetic process [GO:1901710]	macrolide binding [GO:0005527]; peptidyl-prolyl cis-trans isomerase activity [GO:0003755]	cytoplasm [GO:0005737]; mitochondrion [GO:0005739]; nucleus [GO:0005634]; macrolide binding [GO:0005527]; peptidyl-prolyl cis-trans isomerase activity [GO:0003755]; chromatin organization [GO:0006325]; protein folding [GO:0006457]; regulation of homoserine biosynthetic process [GO:1901710]	119	2088	sp|P20081|FKBP_YEAST	P20081	P20081	FKBP_YEAST	FK506-binding protein 1 (FKBP) (12-kDa cytosolic FK506-binding protein) (FKBP-12) (Peptidyl-prolyl cis-trans isomerase) (PPIase) (EC 5.2.1.8) (Rapamycin-binding protein)	Carbamidomethylation; Deamidation (NQ)	12158	FK506-binding protein 1 OS=Saccharomyces cerevisiae (strain ATCC 204508 / S288c) OX=559292 GN=FPR1 PE=1 SV=2	YES	YES	YES
HYP2	GO:0003723; GO:0003743; GO:0003746; GO:0005737; GO:0005739; GO:0006414; GO:0006452; GO:0043022; GO:0045901; GO:0045905; GO:0045948; GO:0048471; GO:1903272	22087	HYP2 TIF51A YEL034W SYGP-ORF21	Saccharomyces cerevisiae (strain ATCC 204508 / S288c) (Baker's yeast)	157	positive regulation of cytoplasmic translational elongation through polyproline stretches [GO:1903272]; positive regulation of translational elongation [GO:0045901]; positive regulation of translational initiation [GO:0045948]; positive regulation of translational termination [GO:0045905]; translational elongation [GO:0006414]; translational frameshifting [GO:0006452]	ribosome binding [GO:0043022]; RNA binding [GO:0003723]; translation elongation factor activity [GO:0003746]; translation initiation factor activity [GO:0003743]	cytoplasm [GO:0005737]; mitochondrion [GO:0005739]; perinuclear region of cytoplasm [GO:0048471]; ribosome binding [GO:0043022]; RNA binding [GO:0003723]; translation elongation factor activity [GO:0003746]; translation initiation factor activity [GO:0003743]; positive regulation of cytoplasmic translational elongation through polyproline stretches [GO:1903272]; positive regulation of translation…	121	1070	sp|P23301|IF5A1_YEAST	P23301	P23301	IF5A1_YEAST	Eukaryotic translation initiation factor 5A-1 (eIF-5A-1) (Hypusine-containing protein HP2) (eIF-4D)		17114	Eukaryotic translation initiation factor 5A-1 OS=Saccharomyces cerevisiae (strain ATCC 204508 / S288c) OX=559292 GN=HYP2 PE=1 SV=3	YES	YES	YES
CRN1	GO:0007015; GO:0007017; GO:0008017; GO:0030479; GO:0030674; GO:0034316; GO:0051015; GO:0051666; GO:0071933; GO:2000601	19027	CRN1 YLR429W L9576.2	Saccharomyces cerevisiae (strain ATCC 204508 / S288c) (Baker's yeast)	651	actin cortical patch localization [GO:0051666]; actin filament organization [GO:0007015]; microtubule-based process [GO:0007017]; negative regulation of Arp2/3 complex-mediated actin nucleation [GO:0034316]; positive regulation of Arp2/3 complex-mediated actin nucleation [GO:2000601]	actin filament binding [GO:0051015]; Arp2/3 complex binding [GO:0071933]; microtubule binding [GO:0008017]; protein-macromolecule adaptor activity [GO:0030674]	actin cortical patch [GO:0030479]; actin filament binding [GO:0051015]; Arp2/3 complex binding [GO:0071933]; microtubule binding [GO:0008017]; protein-macromolecule adaptor activity [GO:0030674]; actin cortical patch localization [GO:0051666]; actin filament organization [GO:0007015]; microtubule-based process [GO:0007017]; negative regulation of Arp2/3 complex-mediated actin nucleation [GO:00343…	122	154	sp|Q06440|CORO_YEAST	Q06440	Q06440	CORO_YEAST	Coronin-like protein	Deamidation (NQ)	72553	Coronin-like protein OS=Saccharomyces cerevisiae (strain ATCC 204508 / S288c) OX=559292 GN=CRN1 PE=1 SV=1	YES	YES	YES
PMA1	GO:0005524; GO:0005739; GO:0005829; GO:0005886; GO:0008553; GO:0016887; GO:0032126; GO:0045121; GO:0046872; GO:0051453; GO:0055085; GO:0120029; GO:1902600; GO:1902906; GO:1904263	29681	PMA1 YGL008C	Saccharomyces cerevisiae (strain ATCC 204508 / S288c) (Baker's yeast)	918	positive regulation of TORC1 signaling [GO:1904263]; proteasome storage granule assembly [GO:1902906]; proton export across plasma membrane [GO:0120029]; proton transmembrane transport [GO:1902600]; regulation of intracellular pH [GO:0051453]; transmembrane transport [GO:0055085]	ATP binding [GO:0005524]; ATP hydrolysis activity [GO:0016887]; metal ion binding [GO:0046872]; P-type proton-exporting transporter activity [GO:0008553]	cytosol [GO:0005829]; eisosome [GO:0032126]; membrane raft [GO:0045121]; mitochondrion [GO:0005739]; plasma membrane [GO:0005886]; ATP binding [GO:0005524]; ATP hydrolysis activity [GO:0016887]; metal ion binding [GO:0046872]; P-type proton-exporting transporter activity [GO:0008553]; positive regulation of TORC1 signaling [GO:1904263]; proteasome storage granule assembly [GO:1902906]; proton exp…	123	70	sp|P05030|PMA1_YEAST	P05030	P05030	PMA1_YEAST	Plasma membrane ATPase 1 (EC 7.1.2.1) (Proton pump 1)	Carbamidomethylation; Oxidation (M); Deamidation (NQ)	99619	Plasma membrane ATPase 1 OS=Saccharomyces cerevisiae (strain ATCC 204508 / S288c) OX=559292 GN=PMA1 PE=1 SV=2	YES	YES	YES
PMA2	GO:0005524; GO:0005739; GO:0005886; GO:0008553; GO:0016887; GO:0046872; GO:0051453; GO:0071944; GO:0120029; GO:1902600	29681	PMA2 YPL036W	Saccharomyces cerevisiae (strain ATCC 204508 / S288c) (Baker's yeast)	947	proton export across plasma membrane [GO:0120029]; proton transmembrane transport [GO:1902600]; regulation of intracellular pH [GO:0051453]	ATP binding [GO:0005524]; ATP hydrolysis activity [GO:0016887]; metal ion binding [GO:0046872]; P-type proton-exporting transporter activity [GO:0008553]	cell periphery [GO:0071944]; mitochondrion [GO:0005739]; plasma membrane [GO:0005886]; ATP binding [GO:0005524]; ATP hydrolysis activity [GO:0016887]; metal ion binding [GO:0046872]; P-type proton-exporting transporter activity [GO:0008553]; proton export across plasma membrane [GO:0120029]; proton transmembrane transport [GO:1902600]; regulation of intracellular pH [GO:0051453]	123	86	sp|P19657|PMA2_YEAST	P19657	P19657	PMA2_YEAST	Plasma membrane ATPase 2 (EC 7.1.2.1) (Proton pump 2)	Carbamidomethylation; Oxidation (M); Deamidation (NQ)	102172	Plasma membrane ATPase 2 OS=Saccharomyces cerevisiae (strain ATCC 204508 / S288c) OX=559292 GN=PMA2 PE=1 SV=3	YES	YES	YES
ARO2	GO:0004107; GO:0005737; GO:0005829; GO:0008652; GO:0009073; GO:0009423; GO:0010181; GO:0042602	24402	ARO2 YGL148W	Saccharomyces cerevisiae (strain ATCC 204508 / S288c) (Baker's yeast)	376	amino acid biosynthetic process [GO:0008652]; aromatic amino acid family biosynthetic process [GO:0009073]; chorismate biosynthetic process [GO:0009423]	chorismate synthase activity [GO:0004107]; FMN binding [GO:0010181]; riboflavin reductase (NADPH) activity [GO:0042602]	cytoplasm [GO:0005737]; cytosol [GO:0005829]; chorismate synthase activity [GO:0004107]; FMN binding [GO:0010181]; riboflavin reductase (NADPH) activity [GO:0042602]; amino acid biosynthetic process [GO:0008652]; aromatic amino acid family biosynthetic process [GO:0009073]; chorismate biosynthetic process [GO:0009423]	124	188	sp|P28777|AROC_YEAST	P28777	P28777	AROC_YEAST	Chorismate synthase (EC 4.2.3.5) (5-enolpyruvylshikimate-3-phosphate phospholyase)	Carbamidomethylation; Deamidation (NQ)	40838	Chorismate synthase OS=Saccharomyces cerevisiae (strain ATCC 204508 / S288c) OX=559292 GN=ARO2 PE=1 SV=1	YES	YES	YES
NSR1	GO:0000028; GO:0000381; GO:0003723; GO:0003729; GO:0005634; GO:0005635; GO:0005730; GO:0005739; GO:0006364; GO:0008139; GO:0030490; GO:0032040; GO:0043047; GO:0048255	18063	NSR1 YGR159C G7001	Saccharomyces cerevisiae (strain ATCC 204508 / S288c) (Baker's yeast)	414	maturation of SSU-rRNA [GO:0030490]; mRNA stabilization [GO:0048255]; regulation of alternative mRNA splicing, via spliceosome [GO:0000381]; ribosomal small subunit assembly [GO:0000028]; rRNA processing [GO:0006364]	mRNA binding [GO:0003729]; nuclear localization sequence binding [GO:0008139]; RNA binding [GO:0003723]; single-stranded telomeric DNA binding [GO:0043047]	mitochondrion [GO:0005739]; nuclear envelope [GO:0005635]; nucleolus [GO:0005730]; nucleus [GO:0005634]; small-subunit processome [GO:0032040]; mRNA binding [GO:0003729]; nuclear localization sequence binding [GO:0008139]; RNA binding [GO:0003723]; single-stranded telomeric DNA binding [GO:0043047]; maturation of SSU-rRNA [GO:0030490]; mRNA stabilization [GO:0048255]; regulation of alternative mR…	125	181	sp|P27476|NSR1_YEAST	P27476	P27476	NSR1_YEAST	Nuclear localization sequence-binding protein (p67)	Deamidation (NQ)	44535	Nuclear localization sequence-binding protein OS=Saccharomyces cerevisiae (strain ATCC 204508 / S288c) OX=559292 GN=NSR1 PE=1 SV=1	YES	YES	YES
GLR1	GO:0004362; GO:0005634; GO:0005737; GO:0005739; GO:0005829; GO:0006749; GO:0010731; GO:0034599; GO:0045454; GO:0050660; GO:0050661	20864	GLR1 YPL091W LPG17W	Saccharomyces cerevisiae (strain ATCC 204508 / S288c) (Baker's yeast)	483	cell redox homeostasis [GO:0045454]; cellular response to oxidative stress [GO:0034599]; glutathione metabolic process [GO:0006749]; protein glutathionylation [GO:0010731]	flavin adenine dinucleotide binding [GO:0050660]; glutathione-disulfide reductase (NADPH) activity [GO:0004362]; NADP binding [GO:0050661]	cytoplasm [GO:0005737]; cytosol [GO:0005829]; mitochondrion [GO:0005739]; nucleus [GO:0005634]; flavin adenine dinucleotide binding [GO:0050660]; glutathione-disulfide reductase (NADPH) activity [GO:0004362]; NADP binding [GO:0050661]; cell redox homeostasis [GO:0045454]; cellular response to oxidative stress [GO:0034599]; glutathione metabolic process [GO:0006749]; protein glutathionylation [GO:…	126	153	sp|P41921|GSHR_YEAST	P41921	P41921	GSHR_YEAST	Glutathione reductase (GR) (GRase) (EC 1.8.1.7)	Carbamidomethylation; Oxidation (M); Deamidation (NQ)	53441	Glutathione reductase OS=Saccharomyces cerevisiae (strain ATCC 204508 / S288c) OX=559292 GN=GLR1 PE=1 SV=2	YES	YES	YES
RPS14B	GO:0000028; GO:0000462; GO:0002181; GO:0003723; GO:0003735; GO:0005730; GO:0005829; GO:0006412; GO:0022627; GO:0030490; GO:0032040; GO:0048027; GO:0070181	19879	RPS14B CRY2 YJL191W J0354	Saccharomyces cerevisiae (strain ATCC 204508 / S288c) (Baker's yeast)	138	cytoplasmic translation [GO:0002181]; maturation of SSU-rRNA [GO:0030490]; maturation of SSU-rRNA from tricistronic rRNA transcript (SSU-rRNA, 5.8S rRNA, LSU-rRNA) [GO:0000462]; ribosomal small subunit assembly [GO:0000028]; translation [GO:0006412]	mRNA 5'-UTR binding [GO:0048027]; RNA binding [GO:0003723]; small ribosomal subunit rRNA binding [GO:0070181]; structural constituent of ribosome [GO:0003735]	cytosol [GO:0005829]; cytosolic small ribosomal subunit [GO:0022627]; nucleolus [GO:0005730]; small-subunit processome [GO:0032040]; mRNA 5'-UTR binding [GO:0048027]; RNA binding [GO:0003723]; small ribosomal subunit rRNA binding [GO:0070181]; structural constituent of ribosome [GO:0003735]; cytoplasmic translation [GO:0002181]; maturation of SSU-rRNA [GO:0030490]; maturation of SSU-rRNA from tri…	128	250	sp|P39516|RS14B_YEAST	P39516	P39516	RS14B_YEAST	40S ribosomal protein S14-B (RP59B) (Small ribosomal subunit protein uS11-B)	Carbamidomethylation; Deamidation (NQ)	14650	40S ribosomal protein S14-B OS=Saccharomyces cerevisiae (strain ATCC 204508 / S288c) OX=559292 GN=RPS14B PE=1 SV=2	YES	YES	YES
RPS14A	GO:0000028; GO:0000462; GO:0002181; GO:0003729; GO:0003735; GO:0005654; GO:0005730; GO:0005829; GO:0006412; GO:0022627; GO:0030686; GO:0032040; GO:0048027; GO:0070181	19879	RPS14A CRY1 RPL59 YCR031C YCR31C	Saccharomyces cerevisiae (strain ATCC 204508 / S288c) (Baker's yeast)	137	cytoplasmic translation [GO:0002181]; maturation of SSU-rRNA from tricistronic rRNA transcript (SSU-rRNA, 5.8S rRNA, LSU-rRNA) [GO:0000462]; ribosomal small subunit assembly [GO:0000028]; translation [GO:0006412]	mRNA 5'-UTR binding [GO:0048027]; mRNA binding [GO:0003729]; small ribosomal subunit rRNA binding [GO:0070181]; structural constituent of ribosome [GO:0003735]	90S preribosome [GO:0030686]; cytosol [GO:0005829]; cytosolic small ribosomal subunit [GO:0022627]; nucleolus [GO:0005730]; nucleoplasm [GO:0005654]; small-subunit processome [GO:0032040]; mRNA 5'-UTR binding [GO:0048027]; mRNA binding [GO:0003729]; small ribosomal subunit rRNA binding [GO:0070181]; structural constituent of ribosome [GO:0003735]; cytoplasmic translation [GO:0002181]; maturation …	128	274	sp|P06367|RS14A_YEAST	P06367	P06367	RS14A_YEAST	40S ribosomal protein S14-A (RP59A) (Small ribosomal subunit protein uS11-A)	Carbamidomethylation; Deamidation (NQ)	14537	40S ribosomal protein S14-A OS=Saccharomyces cerevisiae (strain ATCC 204508 / S288c) OX=559292 GN=RPS14A PE=1 SV=5	YES	YES	YES
CYS4	GO:0003729; GO:0004122; GO:0004124; GO:0005737; GO:0005739; GO:0006535; GO:0007089; GO:0010494; GO:0019343; GO:0019346; GO:0070814	16622	CYS4 STR4 YGR155W G6667	Saccharomyces cerevisiae (strain ATCC 204508 / S288c) (Baker's yeast)	507	cysteine biosynthetic process from serine [GO:0006535]; cysteine biosynthetic process via cystathionine [GO:0019343]; hydrogen sulfide biosynthetic process [GO:0070814]; transsulfuration [GO:0019346]; traversing start control point of mitotic cell cycle [GO:0007089]	cystathionine beta-synthase activity [GO:0004122]; cysteine synthase activity [GO:0004124]; mRNA binding [GO:0003729]	cytoplasm [GO:0005737]; cytoplasmic stress granule [GO:0010494]; mitochondrion [GO:0005739]; cystathionine beta-synthase activity [GO:0004122]; cysteine synthase activity [GO:0004124]; mRNA binding [GO:0003729]; cysteine biosynthetic process from serine [GO:0006535]; cysteine biosynthetic process via cystathionine [GO:0019343]; hydrogen sulfide biosynthetic process [GO:0070814]; transsulfuration …	129	204	sp|P32582|CBS_YEAST	P32582	P32582	CBS_YEAST	Cystathionine beta-synthase (EC 4.2.1.22) (Beta-thionase) (Serine sulfhydrase) (Sulfur transfer protein 4)	Oxidation (M); Deamidation (NQ)	56022	Cystathionine beta-synthase OS=Saccharomyces cerevisiae (strain ATCC 204508 / S288c) OX=559292 GN=CYS4 PE=1 SV=1	YES	YES	YES
ACH1	GO:0003986; GO:0005739; GO:0005829; GO:0006083; GO:0008775	16366	ACH1 YBL015W YBL03.18 YBL0304	Saccharomyces cerevisiae (strain ATCC 204508 / S288c) (Baker's yeast)	526	acetate metabolic process [GO:0006083]	acetate CoA-transferase activity [GO:0008775]; acetyl-CoA hydrolase activity [GO:0003986]	cytosol [GO:0005829]; mitochondrion [GO:0005739]; acetate CoA-transferase activity [GO:0008775]; acetyl-CoA hydrolase activity [GO:0003986]; acetate metabolic process [GO:0006083]	130	178	sp|P32316|ACH1_YEAST	P32316	P32316	ACH1_YEAST	Acetyl-CoA hydrolase (EC 3.1.2.1) (Acetyl-CoA deacylase) (Acetyl-CoA acylase)	Carbamidomethylation; Oxidation (M); Deamidation (NQ)	58712	Acetyl-CoA hydrolase OS=Saccharomyces cerevisiae (strain ATCC 204508 / S288c) OX=559292 GN=ACH1 PE=1 SV=2	YES	YES	YES
PDB1	GO:0004739; GO:0005739; GO:0005967; GO:0006086; GO:0006096; GO:0042645	13900	PDB1 YBR221C YBR1511	Saccharomyces cerevisiae (strain ATCC 204508 / S288c) (Baker's yeast)	366	acetyl-CoA biosynthetic process from pyruvate [GO:0006086]; glycolytic process [GO:0006096]	pyruvate dehydrogenase (acetyl-transferring) activity [GO:0004739]	mitochondrial nucleoid [GO:0042645]; mitochondrial pyruvate dehydrogenase complex [GO:0005967]; mitochondrion [GO:0005739]; pyruvate dehydrogenase (acetyl-transferring) activity [GO:0004739]; acetyl-CoA biosynthetic process from pyruvate [GO:0006086]; glycolytic process [GO:0006096]	131	625	sp|P32473|ODPB_YEAST	P32473	P32473	ODPB_YEAST	Pyruvate dehydrogenase E1 component subunit beta, mitochondrial (EC 1.2.4.1) (Pyruvate dehydrogenase complex component E1 beta) (PDHE1-B)		40054	Pyruvate dehydrogenase E1 component subunit beta mitochondrial OS=Saccharomyces cerevisiae (strain ATCC 204508 / S288c) OX=559292 GN=PDB1 PE=1 SV=2	YES	YES	YES
STI1	GO:0003729; GO:0005737; GO:0006457; GO:0006626; GO:0008104; GO:0030544; GO:0042030; GO:0051879	19263	STI1 YOR027W OR26.17	Saccharomyces cerevisiae (strain ATCC 204508 / S288c) (Baker's yeast)	589	protein folding [GO:0006457]; protein localization [GO:0008104]; protein targeting to mitochondrion [GO:0006626]	ATPase inhibitor activity [GO:0042030]; Hsp70 protein binding [GO:0030544]; Hsp90 protein binding [GO:0051879]; mRNA binding [GO:0003729]	cytoplasm [GO:0005737]; ATPase inhibitor activity [GO:0042030]; Hsp70 protein binding [GO:0030544]; Hsp90 protein binding [GO:0051879]; mRNA binding [GO:0003729]; protein folding [GO:0006457]; protein localization [GO:0008104]; protein targeting to mitochondrion [GO:0006626]	132	131	sp|P15705|STI1_YEAST	P15705	P15705	STI1_YEAST	Heat shock protein STI1	Carbamidomethylation; Deamidation (NQ)	66265	Heat shock protein STI1 OS=Saccharomyces cerevisiae (strain ATCC 204508 / S288c) OX=559292 GN=STI1 PE=1 SV=1	YES	YES	YES
SHM1	GO:0004372; GO:0005737; GO:0005739; GO:0006565; GO:0006730; GO:0008270; GO:0019264; GO:0030170; GO:0035999; GO:0046653; GO:0046655; GO:0070905	15603	SHM1 SHMT1 YBR263W YBR1732	Saccharomyces cerevisiae (strain ATCC 204508 / S288c) (Baker's yeast)	490	folic acid metabolic process [GO:0046655]; glycine biosynthetic process from serine [GO:0019264]; L-serine catabolic process [GO:0006565]; one-carbon metabolic process [GO:0006730]; tetrahydrofolate interconversion [GO:0035999]; tetrahydrofolate metabolic process [GO:0046653]	glycine hydroxymethyltransferase activity [GO:0004372]; pyridoxal phosphate binding [GO:0030170]; serine binding [GO:0070905]; zinc ion binding [GO:0008270]	cytoplasm [GO:0005737]; mitochondrion [GO:0005739]; glycine hydroxymethyltransferase activity [GO:0004372]; pyridoxal phosphate binding [GO:0030170]; serine binding [GO:0070905]; zinc ion binding [GO:0008270]; folic acid metabolic process [GO:0046655]; glycine biosynthetic process from serine [GO:0019264]; L-serine catabolic process [GO:0006565]; one-carbon metabolic process [GO:0006730]; tetrahy…	133	208	sp|P37292|GLYM_YEAST	P37292	P37292	GLYM_YEAST	Serine hydroxymethyltransferase, mitochondrial (SHMT) (EC 2.1.2.1) (Glycine hydroxymethyltransferase) (Serine methylase)	Deamidation (NQ)	53686	Serine hydroxymethyltransferase mitochondrial OS=Saccharomyces cerevisiae (strain ATCC 204508 / S288c) OX=559292 GN=SHM1 PE=1 SV=2	YES	YES	YES
SEC23	GO:0000139; GO:0003400; GO:0005096; GO:0005783; GO:0005789; GO:0006886; GO:0008270; GO:0016236; GO:0030127; GO:0043547; GO:0061709; GO:0070863; GO:0070971; GO:0090110; GO:1902953	23049	SEC23 YPR181C P9705.14	Saccharomyces cerevisiae (strain ATCC 204508 / S288c) (Baker's yeast)	768	COPII-coated vesicle cargo loading [GO:0090110]; intracellular protein transport [GO:0006886]; macroautophagy [GO:0016236]; positive regulation of ER to Golgi vesicle-mediated transport [GO:1902953]; positive regulation of GTPase activity [GO:0043547]; positive regulation of protein exit from endoplasmic reticulum [GO:0070863]; regulation of COPII vesicle coating [GO:0003400]; reticulophagy [GO:0…	GTPase activator activity [GO:0005096]; zinc ion binding [GO:0008270]	COPII vesicle coat [GO:0030127]; endoplasmic reticulum [GO:0005783]; endoplasmic reticulum exit site [GO:0070971]; endoplasmic reticulum membrane [GO:0005789]; Golgi membrane [GO:0000139]; GTPase activator activity [GO:0005096]; zinc ion binding [GO:0008270]; COPII-coated vesicle cargo loading [GO:0090110]; intracellular protein transport [GO:0006886]; macroautophagy [GO:0016236]; positive regula…	134	118	sp|P15303|SEC23_YEAST	P15303	P15303	SEC23_YEAST	Protein transport protein SEC23	Carbamidomethylation; Oxidation (M); Deamidation (NQ)	85385	Protein transport protein SEC23 OS=Saccharomyces cerevisiae (strain ATCC 204508 / S288c) OX=559292 GN=SEC23 PE=1 SV=1	YES	YES	YES
DYS1	GO:0005737; GO:0008612; GO:0034038	18379	DYS1 YHR068W	Saccharomyces cerevisiae (strain ATCC 204508 / S288c) (Baker's yeast)	387	peptidyl-lysine modification to peptidyl-hypusine [GO:0008612]	deoxyhypusine synthase activity [GO:0034038]	cytoplasm [GO:0005737]; deoxyhypusine synthase activity [GO:0034038]; peptidyl-lysine modification to peptidyl-hypusine [GO:0008612]	135	166	sp|P38791|DHYS_YEAST	P38791	P38791	DHYS_YEAST	Deoxyhypusine synthase (DHS) (EC 2.5.1.46)	Carbamidomethylation; Oxidation (M); Deamidation (NQ)	42892	Deoxyhypusine synthase OS=Saccharomyces cerevisiae (strain ATCC 204508 / S288c) OX=559292 GN=DYS1 PE=1 SV=1	YES	YES	YES
PSA1	GO:0000032; GO:0004475; GO:0005525; GO:0005737; GO:0006486; GO:0007049; GO:0009298	22853	PSA1 MPG1 SRB1 VIG9 YDL055C	Saccharomyces cerevisiae (strain ATCC 204508 / S288c) (Baker's yeast)	361	cell cycle [GO:0007049]; cell wall mannoprotein biosynthetic process [GO:0000032]; GDP-mannose biosynthetic process [GO:0009298]; protein glycosylation [GO:0006486]	GTP binding [GO:0005525]; mannose-1-phosphate guanylyltransferase (GTP) activity [GO:0004475]	cytoplasm [GO:0005737]; GTP binding [GO:0005525]; mannose-1-phosphate guanylyltransferase (GTP) activity [GO:0004475]; cell cycle [GO:0007049]; cell wall mannoprotein biosynthetic process [GO:0000032]; GDP-mannose biosynthetic process [GO:0009298]; protein glycosylation [GO:0006486]	136	200	sp|P41940|MPG1_YEAST	P41940	P41940	MPG1_YEAST	Mannose-1-phosphate guanyltransferase (EC 2.7.7.13) (ATP-mannose-1-phosphate guanylyltransferase) (GDP-mannose pyrophosphorylase) (NDP-hexose pyrophosphorylase)	Oxidation (M)	39566	Mannose-1-phosphate guanyltransferase OS=Saccharomyces cerevisiae (strain ATCC 204508 / S288c) OX=559292 GN=PSA1 PE=1 SV=2	YES	YES	YES
TUP1	GO:0000122; GO:0000433; GO:0003714; GO:0005634; GO:0006357; GO:0006972; GO:0006974; GO:0017053; GO:0036033; GO:0042393; GO:0042826; GO:0045892; GO:0045944; GO:0080025	20817	TUP1 AAR1 AER2 AMM1 CYC9 FLK1 SFL2 UMR7 YCR084C YCR84C	Saccharomyces cerevisiae (strain ATCC 204508 / S288c) (Baker's yeast)	713	carbon catabolite repression of transcription from RNA polymerase II promoter by glucose [GO:0000433]; DNA damage response [GO:0006974]; hyperosmotic response [GO:0006972]; negative regulation of DNA-templated transcription [GO:0045892]; negative regulation of transcription by RNA polymerase II [GO:0000122]; positive regulation of transcription by RNA polymerase II [GO:0045944]; regulation of tra…	histone binding [GO:0042393]; histone deacetylase binding [GO:0042826]; mediator complex binding [GO:0036033]; phosphatidylinositol-3,5-bisphosphate binding [GO:0080025]; transcription corepressor activity [GO:0003714]	nucleus [GO:0005634]; transcription repressor complex [GO:0017053]; histone binding [GO:0042393]; histone deacetylase binding [GO:0042826]; mediator complex binding [GO:0036033]; phosphatidylinositol-3,5-bisphosphate binding [GO:0080025]; transcription corepressor activity [GO:0003714]; carbon catabolite repression of transcription from RNA polymerase II promoter by glucose [GO:0000433]; DNA dama…	138	100	sp|P16649|TUP1_YEAST	P16649	P16649	TUP1_YEAST	General transcriptional corepressor TUP1 (Flocculation suppressor protein) (Glucose repression regulatory protein TUP1) (Repressor AER2)	Carbamidomethylation; Oxidation (M); Deamidation (NQ)	78308	General transcriptional corepressor TUP1 OS=Saccharomyces cerevisiae (strain ATCC 204508 / S288c) OX=559292 GN=TUP1 PE=1 SV=2	YES	YES	YES
GDH1	GO:0004354; GO:0005634; GO:0005737; GO:0005829; GO:0006537	18842	GDH1 DHE4 URE1 YOR375C	Saccharomyces cerevisiae (strain ATCC 204508 / S288c) (Baker's yeast)	454	glutamate biosynthetic process [GO:0006537]	glutamate dehydrogenase (NADP+) activity [GO:0004354]	cytoplasm [GO:0005737]; cytosol [GO:0005829]; nucleus [GO:0005634]; glutamate dehydrogenase (NADP+) activity [GO:0004354]; glutamate biosynthetic process [GO:0006537]	139	107	sp|P07262|DHE4_YEAST	P07262	P07262	DHE4_YEAST	NADP-specific glutamate dehydrogenase 1 (NADP-GDH 1) (EC 1.4.1.4) (NADP-dependent glutamate dehydrogenase 1)	Carbamidomethylation; Oxidation (M); Deamidation (NQ)	49570	NADP-specific glutamate dehydrogenase 1 OS=Saccharomyces cerevisiae (strain ATCC 204508 / S288c) OX=559292 GN=GDH1 PE=1 SV=2	YES	YES	YES
RPS3	GO:0000056; GO:0002181; GO:0003723; GO:0003735; GO:0003906; GO:0005634; GO:0005737; GO:0005829; GO:0006407; GO:0022627; GO:0030686; GO:0030688	29807	RPS3 SUF14 YNL178W N1653	Saccharomyces cerevisiae (strain ATCC 204508 / S288c) (Baker's yeast)	240	cytoplasmic translation [GO:0002181]; ribosomal small subunit export from nucleus [GO:0000056]; rRNA export from nucleus [GO:0006407]	DNA-(apurinic or apyrimidinic site) endonuclease activity [GO:0003906]; RNA binding [GO:0003723]; structural constituent of ribosome [GO:0003735]	90S preribosome [GO:0030686]; cytoplasm [GO:0005737]; cytosol [GO:0005829]; cytosolic small ribosomal subunit [GO:0022627]; nucleus [GO:0005634]; preribosome, small subunit precursor [GO:0030688]; DNA-(apurinic or apyrimidinic site) endonuclease activity [GO:0003906]; RNA binding [GO:0003723]; structural constituent of ribosome [GO:0003735]; cytoplasmic translation [GO:0002181]; ribosomal small s…	140	77	sp|P05750|RS3_YEAST	P05750	P05750	RS3_YEAST	40S ribosomal protein S3 (RP13) (Small ribosomal subunit protein uS3) (YS3)	Oxidation (M); Deamidation (NQ)	26503	40S ribosomal protein S3 OS=Saccharomyces cerevisiae (strain ATCC 204508 / S288c) OX=559292 GN=RPS3 PE=1 SV=5	YES	YES	YES
SEC13	GO:0005198; GO:0005635; GO:0005643; GO:0005774; GO:0005783; GO:0005789; GO:0006606; GO:0006913; GO:0030127; GO:0030433; GO:0031080; GO:0032008; GO:0032527; GO:0035859; GO:0043547; GO:0045893; GO:0051028; GO:0051664; GO:0070863; GO:0071944; GO:0090114; GO:1902953; GO:1903432; GO:1904263	19047	SEC13 ANU3 YLR208W L8167.4	Saccharomyces cerevisiae (strain ATCC 204508 / S288c) (Baker's yeast)	297	COPII-coated vesicle budding [GO:0090114]; mRNA transport [GO:0051028]; nuclear pore localization [GO:0051664]; nucleocytoplasmic transport [GO:0006913]; positive regulation of DNA-templated transcription [GO:0045893]; positive regulation of ER to Golgi vesicle-mediated transport [GO:1902953]; positive regulation of GTPase activity [GO:0043547]; positive regulation of protein exit from endoplasmi…	structural molecule activity [GO:0005198]	cell periphery [GO:0071944]; COPII vesicle coat [GO:0030127]; endoplasmic reticulum [GO:0005783]; endoplasmic reticulum membrane [GO:0005789]; nuclear envelope [GO:0005635]; nuclear pore [GO:0005643]; nuclear pore outer ring [GO:0031080]; Seh1-associated complex [GO:0035859]; vacuolar membrane [GO:0005774]; structural molecule activity [GO:0005198]; COPII-coated vesicle budding [GO:0090114]; mRNA…	141	135	sp|Q04491|SEC13_YEAST	Q04491	Q04491	SEC13_YEAST	Protein transport protein SEC13	Carbamidomethylation; Deamidation (NQ)	33043	Protein transport protein SEC13 OS=Saccharomyces cerevisiae (strain ATCC 204508 / S288c) OX=559292 GN=SEC13 PE=1 SV=1	YES	YES	YES
TIF1; TIF2	GO:0002183; GO:0003723; GO:0003724; GO:0003743; GO:0005524; GO:0005737; GO:0005840; GO:0005886; GO:0006413; GO:0006446; GO:0008186; GO:0010494; GO:0016281; GO:0016887; GO:1901195	18401	TIF1 TIF41A YKR059W; TIF2 TIF41B YJL138C J0660	Saccharomyces cerevisiae (strain ATCC 204508 / S288c) (Baker's yeast)	395	cytoplasmic translational initiation [GO:0002183]; positive regulation of formation of translation preinitiation complex [GO:1901195]; regulation of translational initiation [GO:0006446]; translational initiation [GO:0006413]	ATP binding [GO:0005524]; ATP hydrolysis activity [GO:0016887]; ATP-dependent activity, acting on RNA [GO:0008186]; RNA binding [GO:0003723]; RNA helicase activity [GO:0003724]; translation initiation factor activity [GO:0003743]	cytoplasm [GO:0005737]; cytoplasmic stress granule [GO:0010494]; eukaryotic translation initiation factor 4F complex [GO:0016281]; plasma membrane [GO:0005886]; ribosome [GO:0005840]; ATP binding [GO:0005524]; ATP hydrolysis activity [GO:0016887]; ATP-dependent activity, acting on RNA [GO:0008186]; RNA binding [GO:0003723]; RNA helicase activity [GO:0003724]; translation initiation factor activit…	142	141	sp|P10081|IF4A_YEAST	P10081	P10081	IF4A_YEAST	ATP-dependent RNA helicase eIF4A (EC 3.6.4.13) (Eukaryotic initiation factor 4A) (eIF-4A) (Stimulator factor I 37 kDa component) (Translation initiation factor 1/2) (p37)	Oxidation (M); Deamidation (NQ)	44697	ATP-dependent RNA helicase eIF4A OS=Saccharomyces cerevisiae (strain ATCC 204508 / S288c) OX=559292 GN=TIF2 PE=1 SV=3	YES	YES	YES
LSP1	GO:0005737; GO:0005739; GO:0005741; GO:0005886; GO:0006469; GO:0006897; GO:0008289; GO:0009408; GO:0032126; GO:0036286; GO:0070941; GO:0071944	21858	LSP1 YPL004C	Saccharomyces cerevisiae (strain ATCC 204508 / S288c) (Baker's yeast)	341	eisosome assembly [GO:0070941]; endocytosis [GO:0006897]; negative regulation of protein kinase activity [GO:0006469]; response to heat [GO:0009408]	lipid binding [GO:0008289]	cell periphery [GO:0071944]; cytoplasm [GO:0005737]; eisosome [GO:0032126]; eisosome filament [GO:0036286]; mitochondrial outer membrane [GO:0005741]; mitochondrion [GO:0005739]; plasma membrane [GO:0005886]; lipid binding [GO:0008289]; eisosome assembly [GO:0070941]; endocytosis [GO:0006897]; negative regulation of protein kinase activity [GO:0006469]; response to heat [GO:0009408]	143	179	sp|Q12230|LSP1_YEAST	Q12230	Q12230	LSP1_YEAST	Sphingolipid long chain base-responsive protein LSP1	Deamidation (NQ)	38071	Sphingolipid long chain base-responsive protein LSP1 OS=Saccharomyces cerevisiae (strain ATCC 204508 / S288c) OX=559292 GN=LSP1 PE=1 SV=1	YES	YES	YES
SFA1	GO:0000947; GO:0004022; GO:0004024; GO:0005737; GO:0005739; GO:0005829; GO:0006069; GO:0008270; GO:0033833; GO:0033859; GO:0046294; GO:0051903; GO:0106321; GO:0106322	12746	SFA1 SFA YDL168W	Saccharomyces cerevisiae (strain ATCC 204508 / S288c) (Baker's yeast)	386	amino acid catabolic process to alcohol via Ehrlich pathway [GO:0000947]; ethanol oxidation [GO:0006069]; formaldehyde catabolic process [GO:0046294]; furaldehyde metabolic process [GO:0033859]	alcohol dehydrogenase (NAD+) activity [GO:0004022]; alcohol dehydrogenase activity, zinc-dependent [GO:0004024]; hydroxymethylfurfural reductase (NADH) activity [GO:0033833]; S-(hydroxymethyl)glutathione dehydrogenase activity [GO:0051903]; S-(hydroxymethyl)glutathione dehydrogenase NAD activity [GO:0106322]; S-(hydroxymethyl)glutathione dehydrogenase NADP activity [GO:0106321]; zinc ion binding …	cytoplasm [GO:0005737]; cytosol [GO:0005829]; mitochondrion [GO:0005739]; alcohol dehydrogenase (NAD+) activity [GO:0004022]; alcohol dehydrogenase activity, zinc-dependent [GO:0004024]; hydroxymethylfurfural reductase (NADH) activity [GO:0033833]; S-(hydroxymethyl)glutathione dehydrogenase activity [GO:0051903]; S-(hydroxymethyl)glutathione dehydrogenase NAD activity [GO:0106322]; S-(hydroxymeth…	144	273	sp|P32771|FADH_YEAST	P32771	P32771	FADH_YEAST	S-(hydroxymethyl)glutathione dehydrogenase (EC 1.1.1.284) (Alcohol dehydrogenase SFA) (EC 1.1.1.1) (Glutathione-dependent formaldehyde dehydrogenase) (FALDH) (FDH) (FLD) (GSH-FDH) (EC 1.1.1.-)	Carbamidomethylation; Oxidation (M); Deamidation (NQ)	41042	S-(hydroxymethyl)glutathione dehydrogenase OS=Saccharomyces cerevisiae (strain ATCC 204508 / S288c) OX=559292 GN=SFA1 PE=1 SV=1	YES	YES	YES
LPD1	GO:0004148; GO:0004375; GO:0004591; GO:0004738; GO:0005739; GO:0005947; GO:0005960; GO:0005967; GO:0006086; GO:0006090; GO:0006103; GO:0006546; GO:0006550; GO:0006552; GO:0006564; GO:0006574; GO:0009353; GO:0042645; GO:0042743; GO:0045252; GO:0050660	16382	LPD1 DHLP1 YFL018C	Saccharomyces cerevisiae (strain ATCC 204508 / S288c) (Baker's yeast)	499	2-oxoglutarate metabolic process [GO:0006103]; acetyl-CoA biosynthetic process from pyruvate [GO:0006086]; glycine catabolic process [GO:0006546]; hydrogen peroxide metabolic process [GO:0042743]; isoleucine catabolic process [GO:0006550]; L-serine biosynthetic process [GO:0006564]; leucine catabolic process [GO:0006552]; pyruvate metabolic process [GO:0006090]; valine catabolic process [GO:00065…	dihydrolipoyl dehydrogenase activity [GO:0004148]; flavin adenine dinucleotide binding [GO:0050660]; glycine dehydrogenase (decarboxylating) activity [GO:0004375]; oxoglutarate dehydrogenase (succinyl-transferring) activity [GO:0004591]; pyruvate dehydrogenase activity [GO:0004738]	glycine cleavage complex [GO:0005960]; mitochondrial alpha-ketoglutarate dehydrogenase complex [GO:0005947]; mitochondrial nucleoid [GO:0042645]; mitochondrial oxoglutarate dehydrogenase complex [GO:0009353]; mitochondrial pyruvate dehydrogenase complex [GO:0005967]; mitochondrion [GO:0005739]; oxoglutarate dehydrogenase complex [GO:0045252]; dihydrolipoyl dehydrogenase activity [GO:0004148]; fla…	145	254	sp|P09624|DLDH_YEAST	P09624	P09624	DLDH_YEAST	Dihydrolipoyl dehydrogenase, mitochondrial (EC 1.8.1.4) (Dihydrolipoamide dehydrogenase) (Glycine decarboxylase complex subunit L) (Lipoamide dehydrogenase component of pyruvate dehydrogenase complex) (Pyruvate dehydrogenase complex E3 component)	Carbamidomethylation; Deamidation (NQ)	54010	Dihydrolipoyl dehydrogenase mitochondrial OS=Saccharomyces cerevisiae (strain ATCC 204508 / S288c) OX=559292 GN=LPD1 PE=1 SV=1	YES	YES	YES
KGD2	GO:0004149; GO:0005739; GO:0005947; GO:0006099; GO:0006103; GO:0009353; GO:0033512; GO:0042645	19632	KGD2 YDR148C YD8358.05C	Saccharomyces cerevisiae (strain ATCC 204508 / S288c) (Baker's yeast)	463	2-oxoglutarate metabolic process [GO:0006103]; L-lysine catabolic process to acetyl-CoA via saccharopine [GO:0033512]; tricarboxylic acid cycle [GO:0006099]	dihydrolipoyllysine-residue succinyltransferase activity [GO:0004149]	mitochondrial alpha-ketoglutarate dehydrogenase complex [GO:0005947]; mitochondrial nucleoid [GO:0042645]; mitochondrial oxoglutarate dehydrogenase complex [GO:0009353]; mitochondrion [GO:0005739]; dihydrolipoyllysine-residue succinyltransferase activity [GO:0004149]; 2-oxoglutarate metabolic process [GO:0006103]; L-lysine catabolic process to acetyl-CoA via saccharopine [GO:0033512]; tricarboxyl…	146	130	sp|P19262|ODO2_YEAST	P19262	P19262	ODO2_YEAST	Dihydrolipoyllysine-residue succinyltransferase component of 2-oxoglutarate dehydrogenase complex, mitochondrial (EC 2.3.1.61) (2-oxoglutarate dehydrogenase complex component E2) (OGDC-E2) (Dihydrolipoamide succinyltransferase component of 2-oxoglutarate dehydrogenase complex)	Deamidation (NQ)	50431	Dihydrolipoyllysine-residue succinyltransferase component of 2-oxoglutarate dehydrogenase complex mitochondrial OS=Saccharomyces cerevisiae (strain ATCC 204508 / S288c) OX=559292 GN=KGD2 PE=1 SV=2	YES	YES	YES
ARG1	GO:0000050; GO:0000053; GO:0004055; GO:0005524; GO:0005737; GO:0005829; GO:0006526	23957	ARG1 YOL058W O1228	Saccharomyces cerevisiae (strain ATCC 204508 / S288c) (Baker's yeast)	420	arginine biosynthetic process [GO:0006526]; argininosuccinate metabolic process [GO:0000053]; urea cycle [GO:0000050]	argininosuccinate synthase activity [GO:0004055]; ATP binding [GO:0005524]	cytoplasm [GO:0005737]; cytosol [GO:0005829]; argininosuccinate synthase activity [GO:0004055]; ATP binding [GO:0005524]; arginine biosynthetic process [GO:0006526]; argininosuccinate metabolic process [GO:0000053]; urea cycle [GO:0000050]	147	133	sp|P22768|ASSY_YEAST	P22768	P22768	ASSY_YEAST	Argininosuccinate synthase (EC 6.3.4.5) (Citrulline--aspartate ligase)	Carbamidomethylation; Oxidation (M); Deamidation (NQ)	46928	Argininosuccinate synthase OS=Saccharomyces cerevisiae (strain ATCC 204508 / S288c) OX=559292 GN=ARG1 PE=1 SV=3	YES	YES	YES
ACS2	GO:0003987; GO:0005524; GO:0005634; GO:0005730; GO:0005829; GO:0006085; GO:0006090; GO:0016208; GO:0016880; GO:0019427	26312	ACS2 YLR153C L9634.10	Saccharomyces cerevisiae (strain ATCC 204508 / S288c) (Baker's yeast)	683	acetyl-CoA biosynthetic process [GO:0006085]; acetyl-CoA biosynthetic process from acetate [GO:0019427]; pyruvate metabolic process [GO:0006090]	acetate-CoA ligase activity [GO:0003987]; acid-ammonia (or amide) ligase activity [GO:0016880]; AMP binding [GO:0016208]; ATP binding [GO:0005524]	cytosol [GO:0005829]; nucleolus [GO:0005730]; nucleus [GO:0005634]; acetate-CoA ligase activity [GO:0003987]; acid-ammonia (or amide) ligase activity [GO:0016880]; AMP binding [GO:0016208]; ATP binding [GO:0005524]; acetyl-CoA biosynthetic process [GO:0006085]; acetyl-CoA biosynthetic process from acetate [GO:0019427]; pyruvate metabolic process [GO:0006090]	148	101	sp|P52910|ACS2_YEAST	P52910	P52910	ACS2_YEAST	Acetyl-coenzyme A synthetase 2 (EC 6.2.1.1) (Acetate--CoA ligase 2) (Acyl-activating enzyme 2)	Carbamidomethylation	75492	Acetyl-coenzyme A synthetase 2 OS=Saccharomyces cerevisiae (strain ATCC 204508 / S288c) OX=559292 GN=ACS2 PE=1 SV=1	YES	YES	YES
MDH1	GO:0003729; GO:0005737; GO:0005739; GO:0005759; GO:0006099; GO:0006108; GO:0009060; GO:0030060	17231	MDH1 YKL085W	Saccharomyces cerevisiae (strain ATCC 204508 / S288c) (Baker's yeast)	334	aerobic respiration [GO:0009060]; malate metabolic process [GO:0006108]; tricarboxylic acid cycle [GO:0006099]	L-malate dehydrogenase activity [GO:0030060]; mRNA binding [GO:0003729]	cytoplasm [GO:0005737]; mitochondrial matrix [GO:0005759]; mitochondrion [GO:0005739]; L-malate dehydrogenase activity [GO:0030060]; mRNA binding [GO:0003729]; aerobic respiration [GO:0009060]; malate metabolic process [GO:0006108]; tricarboxylic acid cycle [GO:0006099]	150	227	sp|P17505|MDHM_YEAST	P17505	P17505	MDHM_YEAST	Malate dehydrogenase, mitochondrial (EC 1.1.1.37)	Oxidation (M); Deamidation (NQ)	35650	Malate dehydrogenase mitochondrial OS=Saccharomyces cerevisiae (strain ATCC 204508 / S288c) OX=559292 GN=MDH1 PE=1 SV=2	YES	YES	YES
LEU1	GO:0003861; GO:0005829; GO:0009098; GO:0009316; GO:0010494; GO:0046872; GO:0051539	24213	LEU1 YGL009C	Saccharomyces cerevisiae (strain ATCC 204508 / S288c) (Baker's yeast)	779	leucine biosynthetic process [GO:0009098]	3-isopropylmalate dehydratase activity [GO:0003861]; 4 iron, 4 sulfur cluster binding [GO:0051539]; metal ion binding [GO:0046872]	3-isopropylmalate dehydratase complex [GO:0009316]; cytoplasmic stress granule [GO:0010494]; cytosol [GO:0005829]; 3-isopropylmalate dehydratase activity [GO:0003861]; 4 iron, 4 sulfur cluster binding [GO:0051539]; metal ion binding [GO:0046872]; leucine biosynthetic process [GO:0009098]	151	117	sp|P07264|LEUC_YEAST	P07264	P07264	LEUC_YEAST	3-isopropylmalate dehydratase (EC 4.2.1.33) (Alpha-IPM isomerase) (IPMI) (Isopropylmalate isomerase)	Carbamidomethylation; Oxidation (M); Deamidation (NQ)	85794	3-isopropylmalate dehydratase OS=Saccharomyces cerevisiae (strain ATCC 204508 / S288c) OX=559292 GN=LEU1 PE=1 SV=3	YES	YES	YES
ADK1	GO:0004017; GO:0005524; GO:0005737; GO:0005739; GO:0005758; GO:0005829; GO:0006172; GO:0006270; GO:0009117; GO:0016310; GO:0046033; GO:0046034	17146	ADK1 AKY AKY1 AKY2 YDR226W YD9934.11	Saccharomyces cerevisiae (strain ATCC 204508 / S288c) (Baker's yeast)	222	ADP biosynthetic process [GO:0006172]; AMP metabolic process [GO:0046033]; ATP metabolic process [GO:0046034]; DNA replication initiation [GO:0006270]; nucleotide metabolic process [GO:0009117]; phosphorylation [GO:0016310]	adenylate kinase activity [GO:0004017]; ATP binding [GO:0005524]	cytoplasm [GO:0005737]; cytosol [GO:0005829]; mitochondrial intermembrane space [GO:0005758]; mitochondrion [GO:0005739]; adenylate kinase activity [GO:0004017]; ATP binding [GO:0005524]; ADP biosynthetic process [GO:0006172]; AMP metabolic process [GO:0046033]; ATP metabolic process [GO:0046034]; DNA replication initiation [GO:0006270]; nucleotide metabolic process [GO:0009117]; phosphorylation …	152	183	sp|P07170|KAD2_YEAST	P07170	P07170	KAD2_YEAST	Adenylate kinase (EC 2.7.4.3) (ATP-AMP transphosphorylase) (ATP:AMP phosphotransferase) (Adenylate kinase cytosolic and mitochondrial) (Adenylate monophosphate kinase)	Oxidation (M); Deamidation (NQ)	24255	Adenylate kinase OS=Saccharomyces cerevisiae (strain ATCC 204508 / S288c) OX=559292 GN=ADK1 PE=1 SV=2	YES	YES	YES
IDH2	GO:0000287; GO:0003723; GO:0004449; GO:0005739; GO:0005962; GO:0006099; GO:0006102; GO:0006537; GO:0051287	21290	IDH2 YOR136W O3326 YOR3326W	Saccharomyces cerevisiae (strain ATCC 204508 / S288c) (Baker's yeast)	369	glutamate biosynthetic process [GO:0006537]; isocitrate metabolic process [GO:0006102]; tricarboxylic acid cycle [GO:0006099]	isocitrate dehydrogenase (NAD+) activity [GO:0004449]; magnesium ion binding [GO:0000287]; NAD binding [GO:0051287]; RNA binding [GO:0003723]	mitochondrial isocitrate dehydrogenase complex (NAD+) [GO:0005962]; mitochondrion [GO:0005739]; isocitrate dehydrogenase (NAD+) activity [GO:0004449]; magnesium ion binding [GO:0000287]; NAD binding [GO:0051287]; RNA binding [GO:0003723]; glutamate biosynthetic process [GO:0006537]; isocitrate metabolic process [GO:0006102]; tricarboxylic acid cycle [GO:0006099]	153	283	sp|P28241|IDH2_YEAST	P28241	P28241	IDH2_YEAST	Isocitrate dehydrogenase [NAD] subunit 2, mitochondrial (EC 1.1.1.41) (Isocitric dehydrogenase) (NAD(+)-specific ICDH)	Deamidation (NQ)	39739	Isocitrate dehydrogenase [NAD] subunit 2 mitochondrial OS=Saccharomyces cerevisiae (strain ATCC 204508 / S288c) OX=559292 GN=IDH2 PE=1 SV=1	YES	YES	YES
ADE3	GO:0000105; GO:0004329; GO:0004477; GO:0004488; GO:0005524; GO:0005634; GO:0005737; GO:0005829; GO:0006164; GO:0006760; GO:0009086; GO:0009113; GO:0035999	14708	ADE3 YGR204W G7733	Saccharomyces cerevisiae (strain ATCC 204508 / S288c) (Baker's yeast)	946	folic acid-containing compound metabolic process [GO:0006760]; histidine biosynthetic process [GO:0000105]; methionine biosynthetic process [GO:0009086]; purine nucleobase biosynthetic process [GO:0009113]; purine nucleotide biosynthetic process [GO:0006164]; tetrahydrofolate interconversion [GO:0035999]	ATP binding [GO:0005524]; formate-tetrahydrofolate ligase activity [GO:0004329]; methenyltetrahydrofolate cyclohydrolase activity [GO:0004477]; methylenetetrahydrofolate dehydrogenase (NADP+) activity [GO:0004488]	cytoplasm [GO:0005737]; cytosol [GO:0005829]; nucleus [GO:0005634]; ATP binding [GO:0005524]; formate-tetrahydrofolate ligase activity [GO:0004329]; methenyltetrahydrofolate cyclohydrolase activity [GO:0004477]; methylenetetrahydrofolate dehydrogenase (NADP+) activity [GO:0004488]; folic acid-containing compound metabolic process [GO:0006760]; histidine biosynthetic process [GO:0000105]; methioni…	154	239	sp|P07245|C1TC_YEAST	P07245	P07245	C1TC_YEAST	C-1-tetrahydrofolate synthase, cytoplasmic (C1-THF synthase) [Includes: Methylenetetrahydrofolate dehydrogenase (EC 1.5.1.5); Methenyltetrahydrofolate cyclohydrolase (EC 3.5.4.9); Formyltetrahydrofolate synthetase (EC 6.3.4.3)]	Carbamidomethylation; Deamidation (NQ)	102205	C-1-tetrahydrofolate synthase cytoplasmic OS=Saccharomyces cerevisiae (strain ATCC 204508 / S288c) OX=559292 GN=ADE3 PE=1 SV=1	YES	YES	YES
DUG1	GO:0005737; GO:0005739; GO:0006508; GO:0006751; GO:0008233; GO:0008242; GO:0042802; GO:0046872; GO:0070573	12342	DUG1 YFR044C	Saccharomyces cerevisiae (strain ATCC 204508 / S288c) (Baker's yeast)	481	glutathione catabolic process [GO:0006751]; proteolysis [GO:0006508]	identical protein binding [GO:0042802]; metal ion binding [GO:0046872]; metallodipeptidase activity [GO:0070573]; omega peptidase activity [GO:0008242]; peptidase activity [GO:0008233]	cytoplasm [GO:0005737]; mitochondrion [GO:0005739]; identical protein binding [GO:0042802]; metal ion binding [GO:0046872]; metallodipeptidase activity [GO:0070573]; omega peptidase activity [GO:0008242]; peptidase activity [GO:0008233]; glutathione catabolic process [GO:0006751]; proteolysis [GO:0006508]	155	264	sp|P43616|DUG1_YEAST	P43616	P43616	DUG1_YEAST	Cys-Gly metallodipeptidase DUG1 (EC 3.4.13.-) (Deficient in utilization of glutathione protein 1) (GSH degradosomal complex subunit DUG1)	Oxidation (M); Deamidation (NQ)	52871	Cys-Gly metallodipeptidase DUG1 OS=Saccharomyces cerevisiae (strain ATCC 204508 / S288c) OX=559292 GN=DUG1 PE=1 SV=1	YES	YES	YES
	GO:0004032; GO:0004033; GO:0005634; GO:0005737; GO:0005829; GO:0019568; GO:0034599; GO:0042843	14823	YJR096W J1926	Saccharomyces cerevisiae (strain ATCC 204508 / S288c) (Baker's yeast)	282	arabinose catabolic process [GO:0019568]; cellular response to oxidative stress [GO:0034599]; D-xylose catabolic process [GO:0042843]	alditol:NADP+ 1-oxidoreductase activity [GO:0004032]; aldo-keto reductase (NADP) activity [GO:0004033]	cytoplasm [GO:0005737]; cytosol [GO:0005829]; nucleus [GO:0005634]; alditol:NADP+ 1-oxidoreductase activity [GO:0004032]; aldo-keto reductase (NADP) activity [GO:0004033]; arabinose catabolic process [GO:0019568]; cellular response to oxidative stress [GO:0034599]; D-xylose catabolic process [GO:0042843]	156	638	sp|P47137|YJ66_YEAST	P47137	P47137	YJ66_YEAST	Uncharacterized oxidoreductase YJR096W (EC 1.-.-.-)	Carbamidomethylation; Oxidation (M); Deamidation (NQ)	32344	Uncharacterized oxidoreductase YJR096W OS=Saccharomyces cerevisiae (strain ATCC 204508 / S288c) OX=559292 GN=YJR096W PE=1 SV=1	YES	YES	YES
OYE2	GO:0003959; GO:0005634; GO:0005737; GO:0005739; GO:0006915; GO:0010181; GO:0018548	16906	OYE2 YHR179W	Saccharomyces cerevisiae (strain ATCC 204508 / S288c) (Baker's yeast)	400	apoptotic process [GO:0006915]	FMN binding [GO:0010181]; NADPH dehydrogenase activity [GO:0003959]; pentaerythritol trinitrate reductase activity [GO:0018548]	cytoplasm [GO:0005737]; mitochondrion [GO:0005739]; nucleus [GO:0005634]; FMN binding [GO:0010181]; NADPH dehydrogenase activity [GO:0003959]; pentaerythritol trinitrate reductase activity [GO:0018548]; apoptotic process [GO:0006915]	157	615	sp|Q03558|OYE2_YEAST	Q03558	Q03558	OYE2_YEAST	NADPH dehydrogenase 2 (EC 1.6.99.1) (Old yellow enzyme 2)	Deamidation (NQ)	45011	NADPH dehydrogenase 2 OS=Saccharomyces cerevisiae (strain ATCC 204508 / S288c) OX=559292 GN=OYE2 PE=1 SV=3	YES	YES	YES
SDH2	GO:0005739; GO:0005749; GO:0006099; GO:0006121; GO:0008177; GO:0009055; GO:0009060; GO:0022904; GO:0031966; GO:0042776; GO:0045333; GO:0046872; GO:0051537; GO:0051538; GO:0051539; GO:0102040	19472	SDH2 SDH SDHB YLL041C	Saccharomyces cerevisiae (strain ATCC 204508 / S288c) (Baker's yeast)	266	aerobic respiration [GO:0009060]; cellular respiration [GO:0045333]; mitochondrial electron transport, succinate to ubiquinone [GO:0006121]; proton motive force-driven mitochondrial ATP synthesis [GO:0042776]; respiratory electron transport chain [GO:0022904]; tricarboxylic acid cycle [GO:0006099]	2 iron, 2 sulfur cluster binding [GO:0051537]; 3 iron, 4 sulfur cluster binding [GO:0051538]; 4 iron, 4 sulfur cluster binding [GO:0051539]; electron transfer activity [GO:0009055]; fumarate reductase (menaquinone) [GO:0102040]; metal ion binding [GO:0046872]; succinate dehydrogenase (ubiquinone) activity [GO:0008177]	mitochondrial membrane [GO:0031966]; mitochondrial respiratory chain complex II, succinate dehydrogenase complex (ubiquinone) [GO:0005749]; mitochondrion [GO:0005739]; 2 iron, 2 sulfur cluster binding [GO:0051537]; 3 iron, 4 sulfur cluster binding [GO:0051538]; 4 iron, 4 sulfur cluster binding [GO:0051539]; electron transfer activity [GO:0009055]; fumarate reductase (menaquinone) [GO:0102040]; me…	158	278	sp|P21801|SDHB_YEAST	P21801	P21801	SDHB_YEAST	Succinate dehydrogenase [ubiquinone] iron-sulfur subunit, mitochondrial (EC 1.3.5.1) (Iron-sulfur subunit of complex II) (Ip)	Carbamidomethylation	30231	Succinate dehydrogenase [ubiquinone] iron-sulfur subunit mitochondrial OS=Saccharomyces cerevisiae (strain ATCC 204508 / S288c) OX=559292 GN=SDH2 PE=1 SV=1	YES	YES	NO
HTB2	GO:0000786; GO:0003677; GO:0005634; GO:0006325; GO:0006355; GO:0030527; GO:0031298; GO:0046982	19112	HTB2 H2B2 YBL002W YBL0104	Saccharomyces cerevisiae (strain ATCC 204508 / S288c) (Baker's yeast)	131	chromatin organization [GO:0006325]; regulation of DNA-templated transcription [GO:0006355]	DNA binding [GO:0003677]; protein heterodimerization activity [GO:0046982]; structural constituent of chromatin [GO:0030527]	nucleosome [GO:0000786]; nucleus [GO:0005634]; replication fork protection complex [GO:0031298]; DNA binding [GO:0003677]; protein heterodimerization activity [GO:0046982]; structural constituent of chromatin [GO:0030527]; chromatin organization [GO:0006325]; regulation of DNA-templated transcription [GO:0006355]	159	324	sp|P02294|H2B2_YEAST	P02294	P02294	H2B2_YEAST	Histone H2B.2	Oxidation (M); Deamidation (NQ)	14237	Histone H2B.2 OS=Saccharomyces cerevisiae (strain ATCC 204508 / S288c) OX=559292 GN=HTB2 PE=1 SV=2	YES	YES	YES
TIF5	GO:0001731; GO:0001732; GO:0003743; GO:0005092; GO:0005096; GO:0005525; GO:0005829; GO:0006446; GO:0031369; GO:0033290; GO:0042256; GO:0043614; GO:0045947; GO:0071074	18478	TIF5 YPR041W YP3085.05	Saccharomyces cerevisiae (strain ATCC 204508 / S288c) (Baker's yeast)	405	cytosolic ribosome assembly [GO:0042256]; formation of cytoplasmic translation initiation complex [GO:0001732]; formation of translation preinitiation complex [GO:0001731]; negative regulation of translational initiation [GO:0045947]; regulation of translational initiation [GO:0006446]	eukaryotic initiation factor eIF2 binding [GO:0071074]; GDP-dissociation inhibitor activity [GO:0005092]; GTP binding [GO:0005525]; GTPase activator activity [GO:0005096]; translation initiation factor activity [GO:0003743]; translation initiation factor binding [GO:0031369]	cytosol [GO:0005829]; eukaryotic 48S preinitiation complex [GO:0033290]; multi-eIF complex [GO:0043614]; eukaryotic initiation factor eIF2 binding [GO:0071074]; GDP-dissociation inhibitor activity [GO:0005092]; GTP binding [GO:0005525]; GTPase activator activity [GO:0005096]; translation initiation factor activity [GO:0003743]; translation initiation factor binding [GO:0031369]; cytosolic ribosom…	160	151	sp|P38431|IF5_YEAST	P38431	P38431	IF5_YEAST	Eukaryotic translation initiation factor 5 (eIF-5)	Deamidation (NQ)	45261	Eukaryotic translation initiation factor 5 OS=Saccharomyces cerevisiae (strain ATCC 204508 / S288c) OX=559292 GN=TIF5 PE=1 SV=1	YES	YES	YES
ALA1	GO:0000049; GO:0002161; GO:0004813; GO:0005524; GO:0005737; GO:0005739; GO:0006400; GO:0006419; GO:0008270; GO:0016597; GO:0070143	21440	ALA1 CDC64 YOR335C	Saccharomyces cerevisiae (strain ATCC 204508 / S288c) (Baker's yeast)	983	alanyl-tRNA aminoacylation [GO:0006419]; mitochondrial alanyl-tRNA aminoacylation [GO:0070143]; tRNA modification [GO:0006400]	alanine-tRNA ligase activity [GO:0004813]; amino acid binding [GO:0016597]; aminoacyl-tRNA editing activity [GO:0002161]; ATP binding [GO:0005524]; tRNA binding [GO:0000049]; zinc ion binding [GO:0008270]	cytoplasm [GO:0005737]; mitochondrion [GO:0005739]; alanine-tRNA ligase activity [GO:0004813]; amino acid binding [GO:0016597]; aminoacyl-tRNA editing activity [GO:0002161]; ATP binding [GO:0005524]; tRNA binding [GO:0000049]; zinc ion binding [GO:0008270]; alanyl-tRNA aminoacylation [GO:0006419]; mitochondrial alanyl-tRNA aminoacylation [GO:0070143]; tRNA modification [GO:0006400]	161	76	sp|P40825|SYA_YEAST	P40825	P40825	SYA_YEAST	Alanine--tRNA ligase, mitochondrial (EC 6.1.1.7) (Alanyl-tRNA synthetase) (AlaRS)	Oxidation (M); Deamidation (NQ)	110059	Alanine--tRNA ligase mitochondrial OS=Saccharomyces cerevisiae (strain ATCC 204508 / S288c) OX=559292 GN=ALA1 PE=1 SV=3	YES	YES	YES
SER33	GO:0004617; GO:0005737; GO:0006564; GO:0009070; GO:0042802; GO:0051287; GO:0061759	16544	SER33 YIL074C	Saccharomyces cerevisiae (strain ATCC 204508 / S288c) (Baker's yeast)	469	L-serine biosynthetic process [GO:0006564]; serine family amino acid biosynthetic process [GO:0009070]	alpha-ketoglutarate reductase activity [GO:0061759]; identical protein binding [GO:0042802]; NAD binding [GO:0051287]; phosphoglycerate dehydrogenase activity [GO:0004617]	cytoplasm [GO:0005737]; alpha-ketoglutarate reductase activity [GO:0061759]; identical protein binding [GO:0042802]; NAD binding [GO:0051287]; phosphoglycerate dehydrogenase activity [GO:0004617]; L-serine biosynthetic process [GO:0006564]; serine family amino acid biosynthetic process [GO:0009070]	162	235	sp|P40510|SER33_YEAST	P40510	P40510	SER33_YEAST	D-3-phosphoglycerate dehydrogenase 2 (3-PGDH 2) (EC 1.1.1.95) (2-oxoglutarate reductase) (EC 1.1.1.399)	Oxidation (M); Deamidation (NQ)	51188	D-3-phosphoglycerate dehydrogenase 2 OS=Saccharomyces cerevisiae (strain ATCC 204508 / S288c) OX=559292 GN=SER33 PE=1 SV=1	YES	YES	YES
RPT5	GO:0000502; GO:0005524; GO:0005634; GO:0005737; GO:0006511; GO:0008540; GO:0016887; GO:0036402; GO:0043161; GO:0045899; GO:0070682	20589	RPT5 YTA1 YOR117W O3258 YOR3258W	Saccharomyces cerevisiae (strain ATCC 204508 / S288c) (Baker's yeast)	434	positive regulation of RNA polymerase II transcription preinitiation complex assembly [GO:0045899]; proteasome regulatory particle assembly [GO:0070682]; proteasome-mediated ubiquitin-dependent protein catabolic process [GO:0043161]; ubiquitin-dependent protein catabolic process [GO:0006511]	ATP binding [GO:0005524]; ATP hydrolysis activity [GO:0016887]; proteasome-activating activity [GO:0036402]	cytoplasm [GO:0005737]; nucleus [GO:0005634]; proteasome complex [GO:0000502]; proteasome regulatory particle, base subcomplex [GO:0008540]; ATP binding [GO:0005524]; ATP hydrolysis activity [GO:0016887]; proteasome-activating activity [GO:0036402]; positive regulation of RNA polymerase II transcription preinitiation complex assembly [GO:0045899]; proteasome regulatory particle assembly [GO:00706…	163	103	sp|P33297|PRS6A_YEAST	P33297	P33297	PRS6A_YEAST	26S proteasome regulatory subunit 6A (Tat-binding protein homolog 1) (TBP-1)	Carbamidomethylation; Deamidation (NQ)	48256	26S proteasome regulatory subunit 6A OS=Saccharomyces cerevisiae (strain ATCC 204508 / S288c) OX=559292 GN=RPT5 PE=1 SV=3	NO	YES	YES
ARO3	GO:0003849; GO:0005634; GO:0005737; GO:0005739; GO:0008652; GO:0009073; GO:0009423	16823	ARO3 YDR035W YD9673.07	Saccharomyces cerevisiae (strain ATCC 204508 / S288c) (Baker's yeast)	370	amino acid biosynthetic process [GO:0008652]; aromatic amino acid family biosynthetic process [GO:0009073]; chorismate biosynthetic process [GO:0009423]	3-deoxy-7-phosphoheptulonate synthase activity [GO:0003849]	cytoplasm [GO:0005737]; mitochondrion [GO:0005739]; nucleus [GO:0005634]; 3-deoxy-7-phosphoheptulonate synthase activity [GO:0003849]; amino acid biosynthetic process [GO:0008652]; aromatic amino acid family biosynthetic process [GO:0009073]; chorismate biosynthetic process [GO:0009423]	164	238	sp|P14843|AROF_YEAST	P14843	P14843	AROF_YEAST	Phospho-2-dehydro-3-deoxyheptonate aldolase, phenylalanine-inhibited (EC 2.5.1.54) (3-deoxy-D-arabino-heptulosonate 7-phosphate synthase) (DAHP synthase) (Phospho-2-keto-3-deoxyheptonate aldolase)	Carbamidomethylation; Deamidation (NQ)	41070	Phospho-2-dehydro-3-deoxyheptonate aldolase phenylalanine-inhibited OS=Saccharomyces cerevisiae (strain ATCC 204508 / S288c) OX=559292 GN=ARO3 PE=1 SV=1	YES	YES	YES
PUP3	GO:0000502; GO:0005634; GO:0005789; GO:0010499; GO:0019774; GO:0034515; GO:0043161; GO:0061133	21413	PUP3 YER094C	Saccharomyces cerevisiae (strain ATCC 204508 / S288c) (Baker's yeast)	205	proteasomal ubiquitin-independent protein catabolic process [GO:0010499]; proteasome-mediated ubiquitin-dependent protein catabolic process [GO:0043161]	endopeptidase activator activity [GO:0061133]	endoplasmic reticulum membrane [GO:0005789]; nucleus [GO:0005634]; proteasome complex [GO:0000502]; proteasome core complex, beta-subunit complex [GO:0019774]; proteasome storage granule [GO:0034515]; endopeptidase activator activity [GO:0061133]; proteasomal ubiquitin-independent protein catabolic process [GO:0010499]; proteasome-mediated ubiquitin-dependent protein catabolic process [GO:0043161]	165	299	sp|P25451|PSB3_YEAST	P25451	P25451	PSB3_YEAST	Proteasome subunit beta type-3 (Macropain subunit PUP3) (Multicatalytic endopeptidase complex subunit PUP3) (Proteasome component PUP3)	Deamidation (NQ)	22605	Proteasome subunit beta type-3 OS=Saccharomyces cerevisiae (strain ATCC 204508 / S288c) OX=559292 GN=PUP3 PE=1 SV=1	YES	YES	YES
TAL1	GO:0004801; GO:0005634; GO:0005737; GO:0005975; GO:0006098; GO:0009052	21737	TAL1 YLR354C L9638.6	Saccharomyces cerevisiae (strain ATCC 204508 / S288c) (Baker's yeast)	335	carbohydrate metabolic process [GO:0005975]; pentose-phosphate shunt [GO:0006098]; pentose-phosphate shunt, non-oxidative branch [GO:0009052]	transaldolase activity [GO:0004801]	cytoplasm [GO:0005737]; nucleus [GO:0005634]; transaldolase activity [GO:0004801]; carbohydrate metabolic process [GO:0005975]; pentose-phosphate shunt [GO:0006098]; pentose-phosphate shunt, non-oxidative branch [GO:0009052]	166	137	sp|P15019|TAL1_YEAST	P15019	P15019	TAL1_YEAST	Transaldolase (EC 2.2.1.2)	Deamidation (NQ)	37036	Transaldolase OS=Saccharomyces cerevisiae (strain ATCC 204508 / S288c) OX=559292 GN=TAL1 PE=1 SV=4	YES	YES	YES
PMI40	GO:0000032; GO:0004476; GO:0005634; GO:0005737; GO:0005829; GO:0005975; GO:0006486; GO:0008270; GO:0009298	15009	PMI40 YER003C	Saccharomyces cerevisiae (strain ATCC 204508 / S288c) (Baker's yeast)	429	carbohydrate metabolic process [GO:0005975]; cell wall mannoprotein biosynthetic process [GO:0000032]; GDP-mannose biosynthetic process [GO:0009298]; protein glycosylation [GO:0006486]	mannose-6-phosphate isomerase activity [GO:0004476]; zinc ion binding [GO:0008270]	cytoplasm [GO:0005737]; cytosol [GO:0005829]; nucleus [GO:0005634]; mannose-6-phosphate isomerase activity [GO:0004476]; zinc ion binding [GO:0008270]; carbohydrate metabolic process [GO:0005975]; cell wall mannoprotein biosynthetic process [GO:0000032]; GDP-mannose biosynthetic process [GO:0009298]; protein glycosylation [GO:0006486]	167	339	sp|P29952|MPI_YEAST	P29952	P29952	MPI_YEAST	Mannose-6-phosphate isomerase (EC 5.3.1.8) (Phosphohexomutase) (Phosphomannose isomerase) (PMI)	Oxidation (M); Deamidation (NQ)	48189	Mannose-6-phosphate isomerase OS=Saccharomyces cerevisiae (strain ATCC 204508 / S288c) OX=559292 GN=PMI40 PE=1 SV=4	YES	YES	YES
LEU4	GO:0003852; GO:0005737; GO:0005739; GO:0009098; GO:0046872	20008	LEU4 YNL104C N2173	Saccharomyces cerevisiae (strain ATCC 204508 / S288c) (Baker's yeast)	619	leucine biosynthetic process [GO:0009098]	2-isopropylmalate synthase activity [GO:0003852]; metal ion binding [GO:0046872]	cytoplasm [GO:0005737]; mitochondrion [GO:0005739]; 2-isopropylmalate synthase activity [GO:0003852]; metal ion binding [GO:0046872]; leucine biosynthetic process [GO:0009098]	168	87	sp|P06208|LEU1_YEAST	P06208	P06208	LEU1_YEAST	2-isopropylmalate synthase (EC 2.3.3.13) (Alpha-IPM synthase) (Alpha-isopropylmalate synthase)	Carbamidomethylation; Deamidation (NQ)	68409	2-isopropylmalate synthase OS=Saccharomyces cerevisiae (strain ATCC 204508 / S288c) OX=559292 GN=LEU4 PE=1 SV=1	YES	YES	YES
CDC60	GO:0002161; GO:0004823; GO:0005524; GO:0005737; GO:0006429; GO:1903432	20649	CDC60 YPL160W P2564	Saccharomyces cerevisiae (strain ATCC 204508 / S288c) (Baker's yeast)	1090	leucyl-tRNA aminoacylation [GO:0006429]; regulation of TORC1 signaling [GO:1903432]	aminoacyl-tRNA editing activity [GO:0002161]; ATP binding [GO:0005524]; leucine-tRNA ligase activity [GO:0004823]	cytoplasm [GO:0005737]; aminoacyl-tRNA editing activity [GO:0002161]; ATP binding [GO:0005524]; leucine-tRNA ligase activity [GO:0004823]; leucyl-tRNA aminoacylation [GO:0006429]; regulation of TORC1 signaling [GO:1903432]	169	59	sp|P26637|SYLC_YEAST	P26637	P26637	SYLC_YEAST	Leucine--tRNA ligase, cytoplasmic (EC 6.1.1.4) (Leucyl-tRNA synthetase) (LeuRS)	Carbamidomethylation; Oxidation (M); Deamidation (NQ)	124141	Leucine--tRNA ligase cytoplasmic OS=Saccharomyces cerevisiae (strain ATCC 204508 / S288c) OX=559292 GN=CDC60 PE=1 SV=1	YES	YES	YES
GPD2	GO:0005634; GO:0005739; GO:0005829; GO:0006071; GO:0006072; GO:0006116; GO:0009331; GO:0042803; GO:0046168; GO:0047952; GO:0051287	17125	GPD2 GPD3 YOL059W O1222	Saccharomyces cerevisiae (strain ATCC 204508 / S288c) (Baker's yeast)	440	glycerol metabolic process [GO:0006071]; glycerol-3-phosphate catabolic process [GO:0046168]; glycerol-3-phosphate metabolic process [GO:0006072]; NADH oxidation [GO:0006116]	glycerol-3-phosphate dehydrogenase [NAD(P)+] activity [GO:0047952]; NAD binding [GO:0051287]; protein homodimerization activity [GO:0042803]	cytosol [GO:0005829]; glycerol-3-phosphate dehydrogenase complex [GO:0009331]; mitochondrion [GO:0005739]; nucleus [GO:0005634]; glycerol-3-phosphate dehydrogenase [NAD(P)+] activity [GO:0047952]; NAD binding [GO:0051287]; protein homodimerization activity [GO:0042803]; glycerol metabolic process [GO:0006071]; glycerol-3-phosphate catabolic process [GO:0046168]; glycerol-3-phosphate metabolic pro…	170	304	sp|P41911|GPD2_YEAST	P41911	P41911	GPD2_YEAST	Glycerol-3-phosphate dehydrogenase [NAD(+)] 2, mitochondrial (EC 1.1.1.8)	Carbamidomethylation; Oxidation (M); Deamidation (NQ)	49422	Glycerol-3-phosphate dehydrogenase [NAD(+)] 2 mitochondrial OS=Saccharomyces cerevisiae (strain ATCC 204508 / S288c) OX=559292 GN=GPD2 PE=1 SV=2	YES	YES	YES
SEC53	GO:0004615; GO:0005829; GO:0006013; GO:0006487; GO:0009298; GO:0010494; GO:0046872	14187	SEC53 ALG4 YFL045C	Saccharomyces cerevisiae (strain ATCC 204508 / S288c) (Baker's yeast)	254	GDP-mannose biosynthetic process [GO:0009298]; mannose metabolic process [GO:0006013]; protein N-linked glycosylation [GO:0006487]	metal ion binding [GO:0046872]; phosphomannomutase activity [GO:0004615]	cytoplasmic stress granule [GO:0010494]; cytosol [GO:0005829]; metal ion binding [GO:0046872]; phosphomannomutase activity [GO:0004615]; GDP-mannose biosynthetic process [GO:0009298]; mannose metabolic process [GO:0006013]; protein N-linked glycosylation [GO:0006487]	171	243	sp|P07283|PMM_YEAST	P07283	P07283	PMM_YEAST	Phosphomannomutase (PMM) (EC 5.4.2.8) (Asparagine-linked glycosylation protein 4)	Oxidation (M); Deamidation (NQ)	29063	Phosphomannomutase OS=Saccharomyces cerevisiae (strain ATCC 204508 / S288c) OX=559292 GN=SEC53 PE=1 SV=1	YES	YES	YES
RPL12A	GO:0000027; GO:0002181; GO:0003735; GO:0005829; GO:0006412; GO:0022625; GO:0070180	17920	RPL12A RPL15B YEL054C	Saccharomyces cerevisiae (strain ATCC 204508 / S288c) (Baker's yeast)	165	cytoplasmic translation [GO:0002181]; ribosomal large subunit assembly [GO:0000027]; translation [GO:0006412]	large ribosomal subunit rRNA binding [GO:0070180]; structural constituent of ribosome [GO:0003735]	cytosol [GO:0005829]; cytosolic large ribosomal subunit [GO:0022625]; large ribosomal subunit rRNA binding [GO:0070180]; structural constituent of ribosome [GO:0003735]; cytoplasmic translation [GO:0002181]; ribosomal large subunit assembly [GO:0000027]; translation [GO:0006412]	172	322	sp|P0CX53|RL12A_YEAST	P0CX53	P0CX53	RL12A_YEAST	60S ribosomal protein L12-A (L15) (Large ribosomal subunit protein uL11-A) (YL23)	Carbamidomethylation; Deamidation (NQ)	17823	60S ribosomal protein L12-A OS=Saccharomyces cerevisiae (strain ATCC 204508 / S288c) OX=559292 GN=RPL12A PE=1 SV=1	YES	YES	YES
RPL12B	GO:0000027; GO:0002181; GO:0003735; GO:0005829; GO:0006412; GO:0022625; GO:0070180	17920	RPL12B RPL15A YDR418W D9461.7	Saccharomyces cerevisiae (strain ATCC 204508 / S288c) (Baker's yeast)	165	cytoplasmic translation [GO:0002181]; ribosomal large subunit assembly [GO:0000027]; translation [GO:0006412]	large ribosomal subunit rRNA binding [GO:0070180]; structural constituent of ribosome [GO:0003735]	cytosol [GO:0005829]; cytosolic large ribosomal subunit [GO:0022625]; large ribosomal subunit rRNA binding [GO:0070180]; structural constituent of ribosome [GO:0003735]; cytoplasmic translation [GO:0002181]; ribosomal large subunit assembly [GO:0000027]; translation [GO:0006412]	172	323	sp|P0CX54|RL12B_YEAST	P0CX54	P0CX54	RL12B_YEAST	60S ribosomal protein L12-B (L15) (Large ribosomal subunit protein uL11-B) (YL23)	Carbamidomethylation; Deamidation (NQ)	17823	60S ribosomal protein L12-B OS=Saccharomyces cerevisiae (strain ATCC 204508 / S288c) OX=559292 GN=RPL12B PE=1 SV=1	YES	YES	YES
PUT2	GO:0003842; GO:0005739; GO:0005743; GO:0005759; GO:0006537; GO:0010133	18283	PUT2 YHR037W	Saccharomyces cerevisiae (strain ATCC 204508 / S288c) (Baker's yeast)	575	glutamate biosynthetic process [GO:0006537]; proline catabolic process to glutamate [GO:0010133]	1-pyrroline-5-carboxylate dehydrogenase activity [GO:0003842]	mitochondrial inner membrane [GO:0005743]; mitochondrial matrix [GO:0005759]; mitochondrion [GO:0005739]; 1-pyrroline-5-carboxylate dehydrogenase activity [GO:0003842]; glutamate biosynthetic process [GO:0006537]; proline catabolic process to glutamate [GO:0010133]	173	241	sp|P07275|PUT2_YEAST	P07275	P07275	PUT2_YEAST	Delta-1-pyrroline-5-carboxylate dehydrogenase, mitochondrial (P5C dehydrogenase) (EC 1.2.1.88) (L-glutamate gamma-semialdehyde dehydrogenase)	Deamidation (NQ)	64435	Delta-1-pyrroline-5-carboxylate dehydrogenase mitochondrial OS=Saccharomyces cerevisiae (strain ATCC 204508 / S288c) OX=559292 GN=PUT2 PE=1 SV=2	YES	YES	YES
RPS16B	GO:0000462; GO:0003723; GO:0003735; GO:0005829; GO:0006412; GO:0022627	17023	RPS16B YDL083C	Saccharomyces cerevisiae (strain ATCC 204508 / S288c) (Baker's yeast)	143	maturation of SSU-rRNA from tricistronic rRNA transcript (SSU-rRNA, 5.8S rRNA, LSU-rRNA) [GO:0000462]; translation [GO:0006412]	RNA binding [GO:0003723]; structural constituent of ribosome [GO:0003735]	cytosol [GO:0005829]; cytosolic small ribosomal subunit [GO:0022627]; RNA binding [GO:0003723]; structural constituent of ribosome [GO:0003735]; maturation of SSU-rRNA from tricistronic rRNA transcript (SSU-rRNA, 5.8S rRNA, LSU-rRNA) [GO:0000462]; translation [GO:0006412]	174	261	sp|P0CX52|RS16B_YEAST	P0CX52	P0CX52	RS16B_YEAST	40S ribosomal protein S16-B (RP61R) (Small ribosomal subunit protein uS9-B)	Deamidation (NQ)	15847	40S ribosomal protein S16-B OS=Saccharomyces cerevisiae (strain ATCC 204508 / S288c) OX=559292 GN=RPS16B PE=1 SV=1	YES	YES	YES
RPS16A	GO:0000462; GO:0003723; GO:0003735; GO:0005829; GO:0006412; GO:0022627; GO:0030686	17023	RPS16A RP61R YMR143W YM9375.12	Saccharomyces cerevisiae (strain ATCC 204508 / S288c) (Baker's yeast)	143	maturation of SSU-rRNA from tricistronic rRNA transcript (SSU-rRNA, 5.8S rRNA, LSU-rRNA) [GO:0000462]; translation [GO:0006412]	RNA binding [GO:0003723]; structural constituent of ribosome [GO:0003735]	90S preribosome [GO:0030686]; cytosol [GO:0005829]; cytosolic small ribosomal subunit [GO:0022627]; RNA binding [GO:0003723]; structural constituent of ribosome [GO:0003735]; maturation of SSU-rRNA from tricistronic rRNA transcript (SSU-rRNA, 5.8S rRNA, LSU-rRNA) [GO:0000462]; translation [GO:0006412]	174	262	sp|P0CX51|RS16A_YEAST	P0CX51	P0CX51	RS16A_YEAST	40S ribosomal protein S16-A (RP61R) (Small ribosomal subunit protein uS9-A)	Deamidation (NQ)	15847	40S ribosomal protein S16-A OS=Saccharomyces cerevisiae (strain ATCC 204508 / S288c) OX=559292 GN=RPS16A PE=1 SV=1	YES	YES	YES
PRE5	GO:0000502; GO:0005634; GO:0005737; GO:0010499; GO:0019773; GO:0034515; GO:0042175; GO:0043161	18761	PRE5 YMR314W YM9924.06	Saccharomyces cerevisiae (strain ATCC 204508 / S288c) (Baker's yeast)	234	proteasomal ubiquitin-independent protein catabolic process [GO:0010499]; proteasome-mediated ubiquitin-dependent protein catabolic process [GO:0043161]		cytoplasm [GO:0005737]; nuclear outer membrane-endoplasmic reticulum membrane network [GO:0042175]; nucleus [GO:0005634]; proteasome complex [GO:0000502]; proteasome core complex, alpha-subunit complex [GO:0019773]; proteasome storage granule [GO:0034515]; proteasomal ubiquitin-independent protein catabolic process [GO:0010499]; proteasome-mediated ubiquitin-dependent protein catabolic process [G…	175	180	sp|P40302|PSA6_YEAST	P40302	P40302	PSA6_YEAST	Proteasome subunit alpha type-6 (Macropain subunit PRE5) (Multicatalytic endopeptidase complex subunit PRE5) (Proteasome component PRE5) (Proteinase YSCE subunit PRE5)	Carbamidomethylation	25604	Proteasome subunit alpha type-6 OS=Saccharomyces cerevisiae (strain ATCC 204508 / S288c) OX=559292 GN=PRE5 PE=1 SV=1	YES	YES	YES
TIF6	GO:0000054; GO:0000460; GO:0000463; GO:0000466; GO:0000470; GO:0003743; GO:0005634; GO:0005730; GO:0005737; GO:0005829; GO:0006364; GO:0030687; GO:0042256; GO:0042273; GO:0043023; GO:1902626	14128	TIF6 CDC95 YPR016C LPZ15C	Saccharomyces cerevisiae (strain ATCC 204508 / S288c) (Baker's yeast)	245	assembly of large subunit precursor of preribosome [GO:1902626]; cytosolic ribosome assembly [GO:0042256]; maturation of 5.8S rRNA [GO:0000460]; maturation of 5.8S rRNA from tricistronic rRNA transcript (SSU-rRNA, 5.8S rRNA, LSU-rRNA) [GO:0000466]; maturation of LSU-rRNA [GO:0000470]; maturation of LSU-rRNA from tricistronic rRNA transcript (SSU-rRNA, 5.8S rRNA, LSU-rRNA) [GO:0000463]; ribosomal …	ribosomal large subunit binding [GO:0043023]; translation initiation factor activity [GO:0003743]	cytoplasm [GO:0005737]; cytosol [GO:0005829]; nucleolus [GO:0005730]; nucleus [GO:0005634]; preribosome, large subunit precursor [GO:0030687]; ribosomal large subunit binding [GO:0043023]; translation initiation factor activity [GO:0003743]; assembly of large subunit precursor of preribosome [GO:1902626]; cytosolic ribosome assembly [GO:0042256]; maturation of 5.8S rRNA [GO:0000460]; maturation o…	176	3549	sp|Q12522|IF6_YEAST	Q12522	Q12522	IF6_YEAST	Eukaryotic translation initiation factor 6 (eIF-6)	Deamidation (NQ)	26458	Eukaryotic translation initiation factor 6 OS=Saccharomyces cerevisiae (strain ATCC 204508 / S288c) OX=559292 GN=TIF6 PE=1 SV=1	YES	YES	YES
ETR1	GO:0003677; GO:0005739; GO:0005759; GO:0006631; GO:0006633; GO:0009060; GO:0016631; GO:0019166	18352	ETR1 MRF1 MRF1' YBR026C YBR0310	Saccharomyces cerevisiae (strain ATCC 204508 / S288c) (Baker's yeast)	380	aerobic respiration [GO:0009060]; fatty acid biosynthetic process [GO:0006633]; fatty acid metabolic process [GO:0006631]	DNA binding [GO:0003677]; enoyl-[acyl-carrier-protein] reductase activity [GO:0016631]; trans-2-enoyl-CoA reductase (NADPH) activity [GO:0019166]	mitochondrial matrix [GO:0005759]; mitochondrion [GO:0005739]; DNA binding [GO:0003677]; enoyl-[acyl-carrier-protein] reductase activity [GO:0016631]; trans-2-enoyl-CoA reductase (NADPH) activity [GO:0019166]; aerobic respiration [GO:0009060]; fatty acid biosynthetic process [GO:0006633]; fatty acid metabolic process [GO:0006631]	177	201	sp|P38071|ETR1_YEAST	P38071	P38071	ETR1_YEAST	Enoyl-[acyl-carrier-protein] reductase, mitochondrial (EC 1.3.1.104) (2-enoyl thioester reductase) (Mitochondrial respiratory function protein 1)	Deamidation (NQ)	42067	Enoyl-[acyl-carrier-protein] reductase mitochondrial OS=Saccharomyces cerevisiae (strain ATCC 204508 / S288c) OX=559292 GN=ETR1 PE=1 SV=3	YES	YES	YES
RPL30	GO:0002181; GO:0003723; GO:0003735; GO:0005737; GO:0005829; GO:0006364; GO:0022625; GO:0030627; GO:0048025	19293	RPL30 RPL32 YGL030W	Saccharomyces cerevisiae (strain ATCC 204508 / S288c) (Baker's yeast)	105	cytoplasmic translation [GO:0002181]; negative regulation of mRNA splicing, via spliceosome [GO:0048025]; rRNA processing [GO:0006364]	pre-mRNA 5'-splice site binding [GO:0030627]; RNA binding [GO:0003723]; structural constituent of ribosome [GO:0003735]	cytoplasm [GO:0005737]; cytosol [GO:0005829]; cytosolic large ribosomal subunit [GO:0022625]; pre-mRNA 5'-splice site binding [GO:0030627]; RNA binding [GO:0003723]; structural constituent of ribosome [GO:0003735]; cytoplasmic translation [GO:0002181]; negative regulation of mRNA splicing, via spliceosome [GO:0048025]; rRNA processing [GO:0006364]	178	319	sp|P14120|RL30_YEAST	P14120	P14120	RL30_YEAST	60S ribosomal protein L30 (L32) (Large ribosomal subunit protein eL30) (RP73) (YL38)	Deamidation (NQ)	11415	60S ribosomal protein L30 OS=Saccharomyces cerevisiae (strain ATCC 204508 / S288c) OX=559292 GN=RPL30 PE=1 SV=3	YES	YES	YES
ARP3	GO:0003779; GO:0005524; GO:0005885; GO:0005886; GO:0015629; GO:0030479; GO:0034314; GO:0044396; GO:0045010	21792	ARP3 ACT4 YJR065C J1760	Saccharomyces cerevisiae (strain ATCC 204508 / S288c) (Baker's yeast)	449	actin cortical patch organization [GO:0044396]; actin nucleation [GO:0045010]; Arp2/3 complex-mediated actin nucleation [GO:0034314]	actin binding [GO:0003779]; ATP binding [GO:0005524]	actin cortical patch [GO:0030479]; actin cytoskeleton [GO:0015629]; Arp2/3 protein complex [GO:0005885]; plasma membrane [GO:0005886]; actin binding [GO:0003779]; ATP binding [GO:0005524]; actin cortical patch organization [GO:0044396]; actin nucleation [GO:0045010]; Arp2/3 complex-mediated actin nucleation [GO:0034314]	179	136	sp|P47117|ARP3_YEAST	P47117	P47117	ARP3_YEAST	Actin-related protein 3 (Actin-like protein ARP3) (Actin-like protein 3)	Carbamidomethylation; Deamidation (NQ)	49542	Actin-related protein 3 OS=Saccharomyces cerevisiae (strain ATCC 204508 / S288c) OX=559292 GN=ARP3 PE=1 SV=1	YES	YES	YES
PPH22	GO:0000082; GO:0000159; GO:0000278; GO:0000779; GO:0004722; GO:0005829; GO:0006417; GO:0006470; GO:0017018; GO:0031929; GO:0034399; GO:0046872; GO:2000198; GO:2000786	20831	PPH22 SIS4 YDL188C D1271	Saccharomyces cerevisiae (strain ATCC 204508 / S288c) (Baker's yeast)	377	G1/S transition of mitotic cell cycle [GO:0000082]; mitotic cell cycle [GO:0000278]; negative regulation of ribonucleoprotein complex localization [GO:2000198]; positive regulation of autophagosome assembly [GO:2000786]; protein dephosphorylation [GO:0006470]; regulation of translation [GO:0006417]; TOR signaling [GO:0031929]	metal ion binding [GO:0046872]; myosin phosphatase activity [GO:0017018]; protein serine/threonine phosphatase activity [GO:0004722]	condensed chromosome, centromeric region [GO:0000779]; cytosol [GO:0005829]; nuclear periphery [GO:0034399]; protein phosphatase type 2A complex [GO:0000159]; metal ion binding [GO:0046872]; myosin phosphatase activity [GO:0017018]; protein serine/threonine phosphatase activity [GO:0004722]; G1/S transition of mitotic cell cycle [GO:0000082]; mitotic cell cycle [GO:0000278]; negative regulation o…	180	139	sp|P23595|PP2A2_YEAST	P23595	P23595	PP2A2_YEAST	Serine/threonine-protein phosphatase PP2A-2 catalytic subunit (EC 3.1.3.16)	Carbamidomethylation; Deamidation (NQ)	43047	Serine/threonine-protein phosphatase PP2A-2 catalytic subunit OS=Saccharomyces cerevisiae (strain ATCC 204508 / S288c) OX=559292 GN=PPH22 PE=1 SV=1	YES	YES	YES
SAC6	GO:0005737; GO:0005884; GO:0005886; GO:0005934; GO:0007015; GO:0030479; GO:0030674; GO:0032432; GO:0043332; GO:0046872; GO:0051015; GO:0051017; GO:0051639; GO:0070649	19023	SAC6 YDR129C YD9302.04C	Saccharomyces cerevisiae (strain ATCC 204508 / S288c) (Baker's yeast)	642	actin filament bundle assembly [GO:0051017]; actin filament network formation [GO:0051639]; actin filament organization [GO:0007015]; formin-nucleated actin cable assembly [GO:0070649]	actin filament binding [GO:0051015]; metal ion binding [GO:0046872]; protein-macromolecule adaptor activity [GO:0030674]	actin cortical patch [GO:0030479]; actin filament [GO:0005884]; actin filament bundle [GO:0032432]; cellular bud tip [GO:0005934]; cytoplasm [GO:0005737]; mating projection tip [GO:0043332]; plasma membrane [GO:0005886]; actin filament binding [GO:0051015]; metal ion binding [GO:0046872]; protein-macromolecule adaptor activity [GO:0030674]; actin filament bundle assembly [GO:0051017]; actin filam…	182	159	sp|P32599|FIMB_YEAST	P32599	P32599	FIMB_YEAST	Fimbrin (ABP67)	Deamidation (NQ)	71773	Fimbrin OS=Saccharomyces cerevisiae (strain ATCC 204508 / S288c) OX=559292 GN=SAC6 PE=1 SV=1	YES	YES	YES
HEF3	GO:0002182; GO:0003723; GO:0003746; GO:0005524; GO:0006414; GO:0016887; GO:0022626; GO:0034599	21691	HEF3 YEF3B ZRG7 YNL014W N2846	Saccharomyces cerevisiae (strain ATCC 204508 / S288c) (Baker's yeast)	1044	cellular response to oxidative stress [GO:0034599]; cytoplasmic translational elongation [GO:0002182]; translational elongation [GO:0006414]	ATP binding [GO:0005524]; ATP hydrolysis activity [GO:0016887]; RNA binding [GO:0003723]; translation elongation factor activity [GO:0003746]	cytosolic ribosome [GO:0022626]; ATP binding [GO:0005524]; ATP hydrolysis activity [GO:0016887]; RNA binding [GO:0003723]; translation elongation factor activity [GO:0003746]; cellular response to oxidative stress [GO:0034599]; cytoplasmic translational elongation [GO:0002182]; translational elongation [GO:0006414]	183	39	sp|P53978|EF3B_YEAST	P53978	P53978	EF3B_YEAST	Elongation factor 3B (EF-3B) (EC 3.6.4.-) (Homolog of EF-3) (Translation elongation factor 3B)	Carbamidomethylation; Oxidation (M); Deamidation (NQ)	115869	Elongation factor 3B OS=Saccharomyces cerevisiae (strain ATCC 204508 / S288c) OX=559292 GN=HEF3 PE=1 SV=2	YES	YES	YES
PRE6	GO:0000502; GO:0005634; GO:0005739; GO:0010499; GO:0019773; GO:0034515; GO:0042175; GO:0043161	15949	PRE6 YOL038W	Saccharomyces cerevisiae (strain ATCC 204508 / S288c) (Baker's yeast)	254	proteasomal ubiquitin-independent protein catabolic process [GO:0010499]; proteasome-mediated ubiquitin-dependent protein catabolic process [GO:0043161]		mitochondrion [GO:0005739]; nuclear outer membrane-endoplasmic reticulum membrane network [GO:0042175]; nucleus [GO:0005634]; proteasome complex [GO:0000502]; proteasome core complex, alpha-subunit complex [GO:0019773]; proteasome storage granule [GO:0034515]; proteasomal ubiquitin-independent protein catabolic process [GO:0010499]; proteasome-mediated ubiquitin-dependent protein catabolic proces…	184	233	sp|P40303|PSA4_YEAST	P40303	P40303	PSA4_YEAST	Proteasome subunit alpha type-4 (Macropain subunit PRE6) (Multicatalytic endopeptidase complex subunit PRE6) (Proteasome component PRE6) (Proteinase YSCE subunit PRE6)	Carbamidomethylation; Deamidation (NQ)	28439	Proteasome subunit alpha type-4 OS=Saccharomyces cerevisiae (strain ATCC 204508 / S288c) OX=559292 GN=PRE6 PE=1 SV=1	YES	YES	YES
PRB1	GO:0000324; GO:0000328; GO:0000425; GO:0004252; GO:0005615; GO:0006508; GO:0007039; GO:0030435	17796	PRB1 YEL060C	Saccharomyces cerevisiae (strain ATCC 204508 / S288c) (Baker's yeast)	635	pexophagy [GO:0000425]; protein catabolic process in the vacuole [GO:0007039]; proteolysis [GO:0006508]; sporulation resulting in formation of a cellular spore [GO:0030435]	serine-type endopeptidase activity [GO:0004252]	extracellular space [GO:0005615]; fungal-type vacuole [GO:0000324]; fungal-type vacuole lumen [GO:0000328]; serine-type endopeptidase activity [GO:0004252]; pexophagy [GO:0000425]; protein catabolic process in the vacuole [GO:0007039]; proteolysis [GO:0006508]; sporulation resulting in formation of a cellular spore [GO:0030435]	185	224	sp|P09232|PRTB_YEAST	P09232	P09232	PRTB_YEAST	Cerevisin (EC 3.4.21.48) (Proteinase YSCB) (Vacuolar protease B) (PrB)	Carbamidomethylation; Oxidation (M); Deamidation (NQ)	69621	Cerevisin OS=Saccharomyces cerevisiae (strain ATCC 204508 / S288c) OX=559292 GN=PRB1 PE=1 SV=1	YES	YES	YES
PYC2	GO:0004736; GO:0005524; GO:0005737; GO:0005829; GO:0006090; GO:0006094; GO:0046872	27681	PYC2 YBR218C YBR1507	Saccharomyces cerevisiae (strain ATCC 204508 / S288c) (Baker's yeast)	1180	gluconeogenesis [GO:0006094]; pyruvate metabolic process [GO:0006090]	ATP binding [GO:0005524]; metal ion binding [GO:0046872]; pyruvate carboxylase activity [GO:0004736]	cytoplasm [GO:0005737]; cytosol [GO:0005829]; ATP binding [GO:0005524]; metal ion binding [GO:0046872]; pyruvate carboxylase activity [GO:0004736]; gluconeogenesis [GO:0006094]; pyruvate metabolic process [GO:0006090]	186	44	sp|P32327|PYC2_YEAST	P32327	P32327	PYC2_YEAST	Pyruvate carboxylase 2 (EC 6.4.1.1) (Pyruvic carboxylase 2) (PCB 2)	Deamidation (NQ)	130167	Pyruvate carboxylase 2 OS=Saccharomyces cerevisiae (strain ATCC 204508 / S288c) OX=559292 GN=PYC2 PE=1 SV=2	YES	YES	YES
GDI1	GO:0005093; GO:0005096; GO:0005737; GO:0007264; GO:0015031; GO:0016192	16281	GDI1 SEC19 YER136W	Saccharomyces cerevisiae (strain ATCC 204508 / S288c) (Baker's yeast)	451	protein transport [GO:0015031]; small GTPase mediated signal transduction [GO:0007264]; vesicle-mediated transport [GO:0016192]	GTPase activator activity [GO:0005096]; Rab GDP-dissociation inhibitor activity [GO:0005093]	cytoplasm [GO:0005737]; GTPase activator activity [GO:0005096]; Rab GDP-dissociation inhibitor activity [GO:0005093]; protein transport [GO:0015031]; small GTPase mediated signal transduction [GO:0007264]; vesicle-mediated transport [GO:0016192]	187	218	sp|P39958|GDI1_YEAST	P39958	P39958	GDI1_YEAST	Rab GDP-dissociation inhibitor (Rab GDI) (Secretory pathway GDP dissociation inhibitor)	Oxidation (M); Deamidation (NQ)	51206	Rab GDP-dissociation inhibitor OS=Saccharomyces cerevisiae (strain ATCC 204508 / S288c) OX=559292 GN=GDI1 PE=1 SV=1	YES	YES	YES
RPS5	GO:0000028; GO:0002181; GO:0003729; GO:0003735; GO:0005737; GO:0005829; GO:0005840; GO:0006407; GO:0006412; GO:0006450; GO:0019843; GO:0022627; GO:0030686	18166	RPS5 RPS2 YJR123W J2045	Saccharomyces cerevisiae (strain ATCC 204508 / S288c) (Baker's yeast)	225	cytoplasmic translation [GO:0002181]; regulation of translational fidelity [GO:0006450]; ribosomal small subunit assembly [GO:0000028]; rRNA export from nucleus [GO:0006407]; translation [GO:0006412]	mRNA binding [GO:0003729]; rRNA binding [GO:0019843]; structural constituent of ribosome [GO:0003735]	90S preribosome [GO:0030686]; cytoplasm [GO:0005737]; cytosol [GO:0005829]; cytosolic small ribosomal subunit [GO:0022627]; ribosome [GO:0005840]; mRNA binding [GO:0003729]; rRNA binding [GO:0019843]; structural constituent of ribosome [GO:0003735]; cytoplasmic translation [GO:0002181]; regulation of translational fidelity [GO:0006450]; ribosomal small subunit assembly [GO:0000028]; rRNA export f…	188	165	sp|P26783|RS5_YEAST	P26783	P26783	RS5_YEAST	40S ribosomal protein S5 (RP14) (S2) (Small ribosomal subunit protein uS7) (YS8)	Oxidation (M); Deamidation (NQ)	25039	40S ribosomal protein S5 OS=Saccharomyces cerevisiae (strain ATCC 204508 / S288c) OX=559292 GN=RPS5 PE=1 SV=3	YES	YES	NO
SES1	GO:0000049; GO:0002181; GO:0004828; GO:0005524; GO:0005737; GO:0005829; GO:0006434; GO:0010494	22200	SES1 SERS YDR023W YD9813.01	Saccharomyces cerevisiae (strain ATCC 204508 / S288c) (Baker's yeast)	462	cytoplasmic translation [GO:0002181]; seryl-tRNA aminoacylation [GO:0006434]	ATP binding [GO:0005524]; serine-tRNA ligase activity [GO:0004828]; tRNA binding [GO:0000049]	cytoplasm [GO:0005737]; cytoplasmic stress granule [GO:0010494]; cytosol [GO:0005829]; ATP binding [GO:0005524]; serine-tRNA ligase activity [GO:0004828]; tRNA binding [GO:0000049]; cytoplasmic translation [GO:0002181]; seryl-tRNA aminoacylation [GO:0006434]	189	124	sp|P07284|SYSC_YEAST	P07284	P07284	SYSC_YEAST	Serine--tRNA ligase, cytoplasmic (EC 6.1.1.11) (Seryl-tRNA synthetase) (SerRS) (Seryl-tRNA(Ser) synthetase)	Carbamidomethylation; Deamidation (NQ)	53310	Serine--tRNA ligase cytoplasmic OS=Saccharomyces cerevisiae (strain ATCC 204508 / S288c) OX=559292 GN=SES1 PE=1 SV=2	YES	YES	YES
GAD1	GO:0004351; GO:0005737; GO:0005829; GO:0006538; GO:0030170; GO:0034599	14525	GAD1 YMR250W YM9920.04	Saccharomyces cerevisiae (strain ATCC 204508 / S288c) (Baker's yeast)	585	cellular response to oxidative stress [GO:0034599]; glutamate catabolic process [GO:0006538]	glutamate decarboxylase activity [GO:0004351]; pyridoxal phosphate binding [GO:0030170]	cytoplasm [GO:0005737]; cytosol [GO:0005829]; glutamate decarboxylase activity [GO:0004351]; pyridoxal phosphate binding [GO:0030170]; cellular response to oxidative stress [GO:0034599]; glutamate catabolic process [GO:0006538]	190	258	sp|Q04792|DCE_YEAST	Q04792	Q04792	DCE_YEAST	Glutamate decarboxylase (GAD) (EC 4.1.1.15)	Carbamidomethylation; Oxidation (M); Deamidation (NQ)	65990	Glutamate decarboxylase OS=Saccharomyces cerevisiae (strain ATCC 204508 / S288c) OX=559292 GN=GAD1 PE=1 SV=1	YES	YES	YES
PCS60	GO:0003729; GO:0005524; GO:0005737; GO:0005778; GO:0005782; GO:0006631; GO:0031956; GO:0033611; GO:0050203	21772	PCS60 AAE3 FAT2 YBR222C YBR1512	Saccharomyces cerevisiae (strain ATCC 204508 / S288c) (Baker's yeast)	543	fatty acid metabolic process [GO:0006631]; oxalate catabolic process [GO:0033611]	ATP binding [GO:0005524]; medium-chain fatty acid-CoA ligase activity [GO:0031956]; mRNA binding [GO:0003729]; oxalate-CoA ligase activity [GO:0050203]	cytoplasm [GO:0005737]; peroxisomal matrix [GO:0005782]; peroxisomal membrane [GO:0005778]; ATP binding [GO:0005524]; medium-chain fatty acid-CoA ligase activity [GO:0031956]; mRNA binding [GO:0003729]; oxalate-CoA ligase activity [GO:0050203]; fatty acid metabolic process [GO:0006631]; oxalate catabolic process [GO:0033611]	191	132	sp|P38137|FAT2_YEAST	P38137	P38137	FAT2_YEAST	Oxalate--CoA ligase (EC 6.2.1.8) (Acyl-activating enzyme 3) (Oxalyl-CoA synthetase) (Peroxisomal-coenzyme A synthetase)	Carbamidomethylation; Deamidation (NQ)	60489	Oxalate--CoA ligase OS=Saccharomyces cerevisiae (strain ATCC 204508 / S288c) OX=559292 GN=PCS60 PE=1 SV=1	YES	YES	YES
NIT3	GO:0005737; GO:0005739; GO:0006107; GO:0006528; GO:0006541; GO:0016811; GO:0043605; GO:0050152	10285	NIT3 YLR351C L9638.5	Saccharomyces cerevisiae (strain ATCC 204508 / S288c) (Baker's yeast)	291	amide catabolic process [GO:0043605]; asparagine metabolic process [GO:0006528]; glutamine metabolic process [GO:0006541]; oxaloacetate metabolic process [GO:0006107]	hydrolase activity, acting on carbon-nitrogen (but not peptide) bonds, in linear amides [GO:0016811]; omega-amidase activity [GO:0050152]	cytoplasm [GO:0005737]; mitochondrion [GO:0005739]; hydrolase activity, acting on carbon-nitrogen (but not peptide) bonds, in linear amides [GO:0016811]; omega-amidase activity [GO:0050152]; amide catabolic process [GO:0043605]; asparagine metabolic process [GO:0006528]; glutamine metabolic process [GO:0006541]; oxaloacetate metabolic process [GO:0006107]	192	677	sp|P49954|NIT3_YEAST	P49954	P49954	NIT3_YEAST	Omega-amidase NIT3 (EC 3.5.1.3) (Nitrilase homolog 2)	Oxidation (M); Deamidation (NQ)	32549	Omega-amidase NIT3 OS=Saccharomyces cerevisiae (strain ATCC 204508 / S288c) OX=559292 GN=NIT3 PE=1 SV=1	YES	YES	YES
LYS9	GO:0004753; GO:0004755; GO:0005737; GO:0019878; GO:0071944	15831	LYS9 LYS13 YNR050C N3461	Saccharomyces cerevisiae (strain ATCC 204508 / S288c) (Baker's yeast)	446	lysine biosynthetic process via aminoadipic acid [GO:0019878]	saccharopine dehydrogenase (NADP+, L-glutamate-forming) activity [GO:0004755]; saccharopine dehydrogenase activity [GO:0004753]	cell periphery [GO:0071944]; cytoplasm [GO:0005737]; saccharopine dehydrogenase (NADP+, L-glutamate-forming) activity [GO:0004755]; saccharopine dehydrogenase activity [GO:0004753]; lysine biosynthetic process via aminoadipic acid [GO:0019878]	193	705	sp|P38999|LYS9_YEAST	P38999	P38999	LYS9_YEAST	Saccharopine dehydrogenase [NADP(+), L-glutamate-forming] (EC 1.5.1.10) (Saccharopine reductase)	Oxidation (M); Deamidation (NQ)	48918	Saccharopine dehydrogenase [NADP(+) L-glutamate-forming] OS=Saccharomyces cerevisiae (strain ATCC 204508 / S288c) OX=559292 GN=LYS9 PE=1 SV=1	YES	YES	YES
ADH3	GO:0000947; GO:0004022; GO:0005737; GO:0005739; GO:0005759; GO:0006116; GO:0008270	13297	ADH3 YMR083W YM9582.08	Saccharomyces cerevisiae (strain ATCC 204508 / S288c) (Baker's yeast)	375	amino acid catabolic process to alcohol via Ehrlich pathway [GO:0000947]; NADH oxidation [GO:0006116]	alcohol dehydrogenase (NAD+) activity [GO:0004022]; zinc ion binding [GO:0008270]	cytoplasm [GO:0005737]; mitochondrial matrix [GO:0005759]; mitochondrion [GO:0005739]; alcohol dehydrogenase (NAD+) activity [GO:0004022]; zinc ion binding [GO:0008270]; amino acid catabolic process to alcohol via Ehrlich pathway [GO:0000947]; NADH oxidation [GO:0006116]	195	249	sp|P07246|ADH3_YEAST	P07246	P07246	ADH3_YEAST	Alcohol dehydrogenase 3, mitochondrial (EC 1.1.1.1) (Alcohol dehydrogenase III) (YADH-3)	Deamidation (NQ)	40370	Alcohol dehydrogenase 3 mitochondrial OS=Saccharomyces cerevisiae (strain ATCC 204508 / S288c) OX=559292 GN=ADH3 PE=1 SV=2	YES	YES	YES
ARP2	GO:0000001; GO:0003779; GO:0005524; GO:0005885; GO:0015629; GO:0016887; GO:0030476; GO:0030479; GO:0032258; GO:0034314; GO:0044396; GO:0045010; GO:0051654	17093	ARP2 ACT2 YDL029W D2778	Saccharomyces cerevisiae (strain ATCC 204508 / S288c) (Baker's yeast)	391	actin cortical patch organization [GO:0044396]; actin nucleation [GO:0045010]; Arp2/3 complex-mediated actin nucleation [GO:0034314]; ascospore wall assembly [GO:0030476]; cytoplasm to vacuole transport by the Cvt pathway [GO:0032258]; establishment of mitochondrion localization [GO:0051654]; mitochondrion inheritance [GO:0000001]	actin binding [GO:0003779]; ATP binding [GO:0005524]; ATP hydrolysis activity [GO:0016887]	actin cortical patch [GO:0030479]; actin cytoskeleton [GO:0015629]; Arp2/3 protein complex [GO:0005885]; actin binding [GO:0003779]; ATP binding [GO:0005524]; ATP hydrolysis activity [GO:0016887]; actin cortical patch organization [GO:0044396]; actin nucleation [GO:0045010]; Arp2/3 complex-mediated actin nucleation [GO:0034314]; ascospore wall assembly [GO:0030476]; cytoplasm to vacuole transport…	196	253	sp|P32381|ARP2_YEAST	P32381	P32381	ARP2_YEAST	Actin-related protein 2 (Actin-like protein ARP2) (Actin-like protein 2)	Deamidation (NQ)	44074	Actin-related protein 2 OS=Saccharomyces cerevisiae (strain ATCC 204508 / S288c) OX=559292 GN=ARP2 PE=1 SV=1	YES	YES	YES
LSC1	GO:0000166; GO:0004775; GO:0004776; GO:0005739; GO:0006099; GO:0006104; GO:0009361; GO:0042645; GO:1901289	15618	LSC1 YOR142W YOR3352W	Saccharomyces cerevisiae (strain ATCC 204508 / S288c) (Baker's yeast)	329	succinyl-CoA catabolic process [GO:1901289]; succinyl-CoA metabolic process [GO:0006104]; tricarboxylic acid cycle [GO:0006099]	nucleotide binding [GO:0000166]; succinate-CoA ligase (ADP-forming) activity [GO:0004775]; succinate-CoA ligase (GDP-forming) activity [GO:0004776]	mitochondrial nucleoid [GO:0042645]; mitochondrion [GO:0005739]; succinate-CoA ligase complex (ADP-forming) [GO:0009361]; nucleotide binding [GO:0000166]; succinate-CoA ligase (ADP-forming) activity [GO:0004775]; succinate-CoA ligase (GDP-forming) activity [GO:0004776]; succinyl-CoA catabolic process [GO:1901289]; succinyl-CoA metabolic process [GO:0006104]; tricarboxylic acid cycle [GO:0006099]	197	635	sp|P53598|SUCA_YEAST	P53598	P53598	SUCA_YEAST	Succinate--CoA ligase [ADP-forming] subunit alpha, mitochondrial (EC 6.2.1.5) (Succinyl-CoA synthetase subunit alpha) (SCS-alpha)	Oxidation (M); Deamidation (NQ)	35032	Succinate--CoA ligase [ADP-forming] subunit alpha mitochondrial OS=Saccharomyces cerevisiae (strain ATCC 204508 / S288c) OX=559292 GN=LSC1 PE=1 SV=1	YES	YES	YES
UGA2	GO:0004777; GO:0005737; GO:0006540; GO:0009013; GO:0009450; GO:0034599; GO:0036243	13842	UGA2 UGA5 YBR006W YBR0112	Saccharomyces cerevisiae (strain ATCC 204508 / S288c) (Baker's yeast)	497	cellular response to oxidative stress [GO:0034599]; gamma-aminobutyric acid catabolic process [GO:0009450]; glutamate decarboxylation to succinate [GO:0006540]	succinate-semialdehyde dehydrogenase (NAD+) activity [GO:0004777]; succinate-semialdehyde dehydrogenase (NADP+) activity [GO:0036243]; succinate-semialdehyde dehydrogenase [NAD(P)+] activity [GO:0009013]	cytoplasm [GO:0005737]; succinate-semialdehyde dehydrogenase (NAD+) activity [GO:0004777]; succinate-semialdehyde dehydrogenase (NADP+) activity [GO:0036243]; succinate-semialdehyde dehydrogenase [NAD(P)+] activity [GO:0009013]; cellular response to oxidative stress [GO:0034599]; gamma-aminobutyric acid catabolic process [GO:0009450]; glutamate decarboxylation to succinate [GO:0006540]	198	394	sp|P38067|UGA2_YEAST	P38067	P38067	UGA2_YEAST	Succinate-semialdehyde dehydrogenase [NADP(+)] (SSDH) (EC 1.2.1.16)	Carbamidomethylation	54189	Succinate-semialdehyde dehydrogenase [NADP(+)] OS=Saccharomyces cerevisiae (strain ATCC 204508 / S288c) OX=559292 GN=UGA2 PE=1 SV=2	YES	YES	YES
PFY1	GO:0003785; GO:0005546; GO:0005829; GO:0005856; GO:0005938; GO:0042989; GO:0046907; GO:0070064; GO:0090338; GO:1903475	18099	PFY1 PFY PRF1 YOR122C O3275 YOR3275C	Saccharomyces cerevisiae (strain ATCC 204508 / S288c) (Baker's yeast)	126	intracellular transport [GO:0046907]; mitotic actomyosin contractile ring assembly [GO:1903475]; positive regulation of formin-nucleated actin cable assembly [GO:0090338]; sequestering of actin monomers [GO:0042989]	actin monomer binding [GO:0003785]; phosphatidylinositol-4,5-bisphosphate binding [GO:0005546]; proline-rich region binding [GO:0070064]	cell cortex [GO:0005938]; cytoskeleton [GO:0005856]; cytosol [GO:0005829]; actin monomer binding [GO:0003785]; phosphatidylinositol-4,5-bisphosphate binding [GO:0005546]; proline-rich region binding [GO:0070064]; intracellular transport [GO:0046907]; mitotic actomyosin contractile ring assembly [GO:1903475]; positive regulation of formin-nucleated actin cable assembly [GO:0090338]; sequestering o…	199	516	sp|P07274|PROF_YEAST	P07274	P07274	PROF_YEAST	Profilin	Carbamidomethylation	13677	Profilin OS=Saccharomyces cerevisiae (strain ATCC 204508 / S288c) OX=559292 GN=PFY1 PE=1 SV=2	YES	YES	YES
SOL1	GO:0005634; GO:0005737; GO:0005829; GO:0005975; GO:0006409; GO:0009051; GO:0017057	17285	SOL1 YNR034W N3291	Saccharomyces cerevisiae (strain ATCC 204508 / S288c) (Baker's yeast)	321	carbohydrate metabolic process [GO:0005975]; pentose-phosphate shunt, oxidative branch [GO:0009051]; tRNA export from nucleus [GO:0006409]	6-phosphogluconolactonase activity [GO:0017057]	cytoplasm [GO:0005737]; cytosol [GO:0005829]; nucleus [GO:0005634]; 6-phosphogluconolactonase activity [GO:0017057]; carbohydrate metabolic process [GO:0005975]; pentose-phosphate shunt, oxidative branch [GO:0009051]; tRNA export from nucleus [GO:0006409]	200	297	sp|P50278|SOL1_YEAST	P50278	P50278	SOL1_YEAST	6-phosphogluconolactonase-like protein 1	Carbamidomethylation	35653	6-phosphogluconolactonase-like protein 1 OS=Saccharomyces cerevisiae (strain ATCC 204508 / S288c) OX=559292 GN=SOL1 PE=1 SV=1	YES	YES	YES
PFK1	GO:0003872; GO:0005524; GO:0005737; GO:0005739; GO:0005741; GO:0005945; GO:0006002; GO:0006096; GO:0016208; GO:0030388; GO:0042802; GO:0046872; GO:0048029; GO:0051453; GO:0061621; GO:0070095; GO:1902600	21993	PFK1 YGR240C G8599	Saccharomyces cerevisiae (strain ATCC 204508 / S288c) (Baker's yeast)	987	canonical glycolysis [GO:0061621]; fructose 1,6-bisphosphate metabolic process [GO:0030388]; fructose 6-phosphate metabolic process [GO:0006002]; glycolytic process [GO:0006096]; proton transmembrane transport [GO:1902600]; regulation of intracellular pH [GO:0051453]	6-phosphofructokinase activity [GO:0003872]; AMP binding [GO:0016208]; ATP binding [GO:0005524]; fructose-6-phosphate binding [GO:0070095]; identical protein binding [GO:0042802]; metal ion binding [GO:0046872]; monosaccharide binding [GO:0048029]	6-phosphofructokinase complex [GO:0005945]; cytoplasm [GO:0005737]; mitochondrial outer membrane [GO:0005741]; mitochondrion [GO:0005739]; 6-phosphofructokinase activity [GO:0003872]; AMP binding [GO:0016208]; ATP binding [GO:0005524]; fructose-6-phosphate binding [GO:0070095]; identical protein binding [GO:0042802]; metal ion binding [GO:0046872]; monosaccharide binding [GO:0048029]; canonical g…	202	111	sp|P16861|PFKA1_YEAST	P16861	P16861	PFKA1_YEAST	ATP-dependent 6-phosphofructokinase subunit alpha (EC 2.7.1.11) (ATP-dependent 6-phosphofructokinase) (ATP-PFK) (Phosphofructokinase 1) (Phosphohexokinase)	Oxidation (M); Deamidation (NQ)	107970	ATP-dependent 6-phosphofructokinase subunit alpha OS=Saccharomyces cerevisiae (strain ATCC 204508 / S288c) OX=559292 GN=PFK1 PE=1 SV=1	YES	YES	YES
FRD1	GO:0005739; GO:0005829; GO:0005886; GO:0010181; GO:0016156; GO:0071454	11588	FRD1 FRDS FRDS1 YEL047C SYGP-ORF35	Saccharomyces cerevisiae (strain ATCC 204508 / S288c) (Baker's yeast)	470	cellular response to anoxia [GO:0071454]	FMN binding [GO:0010181]; fumarate reductase (NADH) activity [GO:0016156]	cytosol [GO:0005829]; mitochondrion [GO:0005739]; plasma membrane [GO:0005886]; FMN binding [GO:0010181]; fumarate reductase (NADH) activity [GO:0016156]; cellular response to anoxia [GO:0071454]	203	328	sp|P32614|FRDS_YEAST	P32614	P32614	FRDS_YEAST	Fumarate reductase 1 (FRDS1) (EC 1.3.1.6) (FAD-dependent oxidoreductase) (NADH-dependent fumarate reductase) (Soluble fumarate reductase, cytoplasmic isozyme)	Carbamidomethylation	50844	Fumarate reductase 1 OS=Saccharomyces cerevisiae (strain ATCC 204508 / S288c) OX=559292 GN=FRD1 PE=1 SV=1	YES	YES	YES
HOM2	GO:0004073; GO:0005634; GO:0005737; GO:0005886; GO:0009086; GO:0009088; GO:0009089; GO:0009090; GO:0009097; GO:0046983; GO:0050661; GO:0051287	20781	HOM2 YDR158W YD8358.12	Saccharomyces cerevisiae (strain ATCC 204508 / S288c) (Baker's yeast)	365	homoserine biosynthetic process [GO:0009090]; isoleucine biosynthetic process [GO:0009097]; lysine biosynthetic process via diaminopimelate [GO:0009089]; methionine biosynthetic process [GO:0009086]; threonine biosynthetic process [GO:0009088]	aspartate-semialdehyde dehydrogenase activity [GO:0004073]; NAD binding [GO:0051287]; NADP binding [GO:0050661]; protein dimerization activity [GO:0046983]	cytoplasm [GO:0005737]; nucleus [GO:0005634]; plasma membrane [GO:0005886]; aspartate-semialdehyde dehydrogenase activity [GO:0004073]; NAD binding [GO:0051287]; NADP binding [GO:0050661]; protein dimerization activity [GO:0046983]; homoserine biosynthetic process [GO:0009090]; isoleucine biosynthetic process [GO:0009097]; lysine biosynthetic process via diaminopimelate [GO:0009089]; methionine b…	204	251	sp|P13663|DHAS_YEAST	P13663	P13663	DHAS_YEAST	Aspartate-semialdehyde dehydrogenase (ASA dehydrogenase) (ASADH) (EC 1.2.1.11) (Aspartate-beta-semialdehyde dehydrogenase)	Carbamidomethylation	39544	Aspartate-semialdehyde dehydrogenase OS=Saccharomyces cerevisiae (strain ATCC 204508 / S288c) OX=559292 GN=HOM2 PE=1 SV=1	YES	YES	YES
YEF3	GO:0001933; GO:0003746; GO:0005524; GO:0005840; GO:0006414; GO:0006415; GO:0006469; GO:0010494; GO:0016887; GO:0019843; GO:0022626; GO:0042788	14576	YEF3 EFC1 TEF3 YEF3A YLR249W L9672.5	Saccharomyces cerevisiae (strain ATCC 204508 / S288c) (Baker's yeast)	1044	negative regulation of protein kinase activity [GO:0006469]; negative regulation of protein phosphorylation [GO:0001933]; translational elongation [GO:0006414]; translational termination [GO:0006415]	ATP binding [GO:0005524]; ATP hydrolysis activity [GO:0016887]; rRNA binding [GO:0019843]; translation elongation factor activity [GO:0003746]	cytoplasmic stress granule [GO:0010494]; cytosolic ribosome [GO:0022626]; polysomal ribosome [GO:0042788]; ribosome [GO:0005840]; ATP binding [GO:0005524]; ATP hydrolysis activity [GO:0016887]; rRNA binding [GO:0019843]; translation elongation factor activity [GO:0003746]; negative regulation of protein kinase activity [GO:0006469]; negative regulation of protein phosphorylation [GO:0001933]; tra…	205	95	sp|P16521|EF3A_YEAST	P16521	P16521	EF3A_YEAST	Elongation factor 3A (EF-3) (EF-3A) (EC 3.6.4.-) (Eukaryotic elongation factor 3) (eEF3) (Translation elongation factor 3A) (Yeast elongation factor 3)	Carbamidomethylation; Oxidation (M); Deamidation (NQ)	115945	Elongation factor 3A OS=Saccharomyces cerevisiae (strain ATCC 204508 / S288c) OX=559292 GN=YEF3 PE=1 SV=4	YES	YES	YES
FAS1	GO:0004313; GO:0004314; GO:0004317; GO:0004318; GO:0004319; GO:0004320; GO:0004321; GO:0005737; GO:0005739; GO:0005811; GO:0005829; GO:0005835; GO:0008659; GO:0016295; GO:0016296; GO:0016409; GO:0016631; GO:0019171; GO:0042759	18034	FAS1 YKL182W	Saccharomyces cerevisiae (strain ATCC 204508 / S288c) (Baker's yeast)	2051	long-chain fatty acid biosynthetic process [GO:0042759]	(3R)-hydroxyacyl-[acyl-carrier-protein] dehydratase activity [GO:0019171]; (3R)-hydroxymyristoyl-[acyl-carrier-protein] dehydratase activity [GO:0008659]; (3R)-hydroxypalmitoyl-[acyl-carrier-protein] dehydratase activity [GO:0004317]; [acyl-carrier-protein] S-acetyltransferase activity [GO:0004313]; [acyl-carrier-protein] S-malonyltransferase activity [GO:0004314]; enoyl-[acyl-carrier-protein] re…	cytoplasm [GO:0005737]; cytosol [GO:0005829]; fatty acid synthase complex [GO:0005835]; lipid droplet [GO:0005811]; mitochondrion [GO:0005739]; (3R)-hydroxyacyl-[acyl-carrier-protein] dehydratase activity [GO:0019171]; (3R)-hydroxymyristoyl-[acyl-carrier-protein] dehydratase activity [GO:0008659]; (3R)-hydroxypalmitoyl-[acyl-carrier-protein] dehydratase activity [GO:0004317]; [acyl-carrier-protei…	206	89	sp|P07149|FAS1_YEAST	P07149	P07149	FAS1_YEAST	Fatty acid synthase subunit beta (EC 2.3.1.86) [Includes: 3-hydroxyacyl-[acyl-carrier-protein] dehydratase (EC 4.2.1.59); Enoyl-[acyl-carrier-protein] reductase [NADH] (EC 1.3.1.9); [Acyl-carrier-protein] acetyltransferase (EC 2.3.1.38); [Acyl-carrier-protein] malonyltransferase (EC 2.3.1.39); S-acyl fatty acid synthase thioesterase (EC 3.1.2.14)]	Carbamidomethylation; Oxidation (M); Deamidation (NQ)	228689	Fatty acid synthase subunit beta OS=Saccharomyces cerevisiae (strain ATCC 204508 / S288c) OX=559292 GN=FAS1 PE=1 SV=2	YES	YES	YES
CPR6	GO:0000413; GO:0003755; GO:0005737; GO:0006457; GO:0016018; GO:0042026; GO:0043022; GO:0043231; GO:0051082	14683	CPR6 YLR216C L8167.24	Saccharomyces cerevisiae (strain ATCC 204508 / S288c) (Baker's yeast)	371	protein folding [GO:0006457]; protein peptidyl-prolyl isomerization [GO:0000413]; protein refolding [GO:0042026]	cyclosporin A binding [GO:0016018]; peptidyl-prolyl cis-trans isomerase activity [GO:0003755]; ribosome binding [GO:0043022]; unfolded protein binding [GO:0051082]	cytoplasm [GO:0005737]; intracellular membrane-bounded organelle [GO:0043231]; cyclosporin A binding [GO:0016018]; peptidyl-prolyl cis-trans isomerase activity [GO:0003755]; ribosome binding [GO:0043022]; unfolded protein binding [GO:0051082]; protein folding [GO:0006457]; protein peptidyl-prolyl isomerization [GO:0000413]; protein refolding [GO:0042026]	207	489	sp|P53691|PPID_YEAST	P53691	P53691	PPID_YEAST	Peptidyl-prolyl cis-trans isomerase CPR6 (PPIase CPR6) (EC 5.2.1.8) (Rotamase CPR6)	Carbamidomethylation; Deamidation (NQ)	42072	Peptidyl-prolyl cis-trans isomerase CPR6 OS=Saccharomyces cerevisiae (strain ATCC 204508 / S288c) OX=559292 GN=CPR6 PE=1 SV=1	YES	YES	YES
HEM2	GO:0004655; GO:0005634; GO:0005737; GO:0005829; GO:0006782; GO:0006783; GO:0008270	16773	HEM2 YGL040C	Saccharomyces cerevisiae (strain ATCC 204508 / S288c) (Baker's yeast)	342	heme biosynthetic process [GO:0006783]; protoporphyrinogen IX biosynthetic process [GO:0006782]	porphobilinogen synthase activity [GO:0004655]; zinc ion binding [GO:0008270]	cytoplasm [GO:0005737]; cytosol [GO:0005829]; nucleus [GO:0005634]; porphobilinogen synthase activity [GO:0004655]; zinc ion binding [GO:0008270]; heme biosynthetic process [GO:0006783]; protoporphyrinogen IX biosynthetic process [GO:0006782]	208	252	sp|P05373|HEM2_YEAST	P05373	P05373	HEM2_YEAST	Delta-aminolevulinic acid dehydratase (ALADH) (EC 4.2.1.24) (Porphobilinogen synthase)	Carbamidomethylation	37740	Delta-aminolevulinic acid dehydratase OS=Saccharomyces cerevisiae (strain ATCC 204508 / S288c) OX=559292 GN=HEM2 PE=1 SV=2	YES	YES	YES
RPS12	GO:0002181; GO:0003735; GO:0005737; GO:0005829; GO:0022627	13772	RPS12 YOR369C	Saccharomyces cerevisiae (strain ATCC 204508 / S288c) (Baker's yeast)	143	cytoplasmic translation [GO:0002181]	structural constituent of ribosome [GO:0003735]	cytoplasm [GO:0005737]; cytosol [GO:0005829]; cytosolic small ribosomal subunit [GO:0022627]; structural constituent of ribosome [GO:0003735]; cytoplasmic translation [GO:0002181]	209	1201	sp|P48589|RS12_YEAST	P48589	P48589	RS12_YEAST	40S ribosomal protein S12 (Small ribosomal subunit protein eS12)	Deamidation (NQ)	15472	40S ribosomal protein S12 OS=Saccharomyces cerevisiae (strain ATCC 204508 / S288c) OX=559292 GN=RPS12 PE=1 SV=1	YES	YES	YES
ILV2	GO:0000287; GO:0003984; GO:0005739; GO:0005948; GO:0009082; GO:0009097; GO:0009099; GO:0030976; GO:0050660	14686	ILV2 SMR1 YMR108W YM9718.07	Saccharomyces cerevisiae (strain ATCC 204508 / S288c) (Baker's yeast)	687	branched-chain amino acid biosynthetic process [GO:0009082]; isoleucine biosynthetic process [GO:0009097]; valine biosynthetic process [GO:0009099]	acetolactate synthase activity [GO:0003984]; flavin adenine dinucleotide binding [GO:0050660]; magnesium ion binding [GO:0000287]; thiamine pyrophosphate binding [GO:0030976]	acetolactate synthase complex [GO:0005948]; mitochondrion [GO:0005739]; acetolactate synthase activity [GO:0003984]; flavin adenine dinucleotide binding [GO:0050660]; magnesium ion binding [GO:0000287]; thiamine pyrophosphate binding [GO:0030976]; branched-chain amino acid biosynthetic process [GO:0009082]; isoleucine biosynthetic process [GO:0009097]; valine biosynthetic process [GO:0009099]	211	390	sp|P07342|ILVB_YEAST	P07342	P07342	ILVB_YEAST	Acetolactate synthase catalytic subunit, mitochondrial (EC 2.2.1.6) (Acetohydroxy-acid synthase catalytic subunit) (AHAS) (ALS)	Deamidation (NQ)	74937	Acetolactate synthase catalytic subunit mitochondrial OS=Saccharomyces cerevisiae (strain ATCC 204508 / S288c) OX=559292 GN=ILV2 PE=1 SV=1	YES	YES	YES
SER3	GO:0004617; GO:0005737; GO:0006564; GO:0009070; GO:0051287; GO:0061759	16738	SER3 YER081W	Saccharomyces cerevisiae (strain ATCC 204508 / S288c) (Baker's yeast)	469	L-serine biosynthetic process [GO:0006564]; serine family amino acid biosynthetic process [GO:0009070]	alpha-ketoglutarate reductase activity [GO:0061759]; NAD binding [GO:0051287]; phosphoglycerate dehydrogenase activity [GO:0004617]	cytoplasm [GO:0005737]; alpha-ketoglutarate reductase activity [GO:0061759]; NAD binding [GO:0051287]; phosphoglycerate dehydrogenase activity [GO:0004617]; L-serine biosynthetic process [GO:0006564]; serine family amino acid biosynthetic process [GO:0009070]	212	189	sp|P40054|SERA_YEAST	P40054	P40054	SERA_YEAST	D-3-phosphoglycerate dehydrogenase 1 (3-PGDH 1) (EC 1.1.1.95) (2-oxoglutarate reductase) (EC 1.1.1.399)	Oxidation (M); Deamidation (NQ)	51193	D-3-phosphoglycerate dehydrogenase 1 OS=Saccharomyces cerevisiae (strain ATCC 204508 / S288c) OX=559292 GN=SER3 PE=1 SV=1	NO	YES	YES
GRS1	GO:0004820; GO:0005524; GO:0005737; GO:0005739; GO:0005759; GO:0006353; GO:0006426; GO:0015966; GO:0016740; GO:0046983; GO:0070150	22361	GRS1 YBR121C YBR0917	Saccharomyces cerevisiae (strain ATCC 204508 / S288c) (Baker's yeast)	690	diadenosine tetraphosphate biosynthetic process [GO:0015966]; DNA-templated transcription termination [GO:0006353]; glycyl-tRNA aminoacylation [GO:0006426]; mitochondrial glycyl-tRNA aminoacylation [GO:0070150]	ATP binding [GO:0005524]; glycine-tRNA ligase activity [GO:0004820]; protein dimerization activity [GO:0046983]; transferase activity [GO:0016740]	cytoplasm [GO:0005737]; mitochondrial matrix [GO:0005759]; mitochondrion [GO:0005739]; ATP binding [GO:0005524]; glycine-tRNA ligase activity [GO:0004820]; protein dimerization activity [GO:0046983]; transferase activity [GO:0016740]; diadenosine tetraphosphate biosynthetic process [GO:0015966]; DNA-templated transcription termination [GO:0006353]; glycyl-tRNA aminoacylation [GO:0006426]; mitocho…	213	80	sp|P38088|SYG_YEAST	P38088	P38088	SYG_YEAST	Glycine--tRNA ligase 1, mitochondrial (EC 6.1.1.14) (Diadenosine tetraphosphate synthetase) (Ap4A synthetase) (EC 2.7.7.-) (Glycyl-tRNA synthetase 1) (GlyRS 1) (GlyRS1)	Carbamidomethylation; Oxidation (M); Deamidation (NQ)	78184	Glycine--tRNA ligase 1 mitochondrial OS=Saccharomyces cerevisiae (strain ATCC 204508 / S288c) OX=559292 GN=GRS1 PE=1 SV=3	YES	YES	YES
RPL6B	GO:0000027; GO:0002181; GO:0003723; GO:0003735; GO:0005829; GO:0022625	11651	RPL6B RPL16B RPL17B YL16B YLR448W L9324.4	Saccharomyces cerevisiae (strain ATCC 204508 / S288c) (Baker's yeast)	176	cytoplasmic translation [GO:0002181]; ribosomal large subunit assembly [GO:0000027]	RNA binding [GO:0003723]; structural constituent of ribosome [GO:0003735]	cytosol [GO:0005829]; cytosolic large ribosomal subunit [GO:0022625]; RNA binding [GO:0003723]; structural constituent of ribosome [GO:0003735]; cytoplasmic translation [GO:0002181]; ribosomal large subunit assembly [GO:0000027]	214	327	sp|P05739|RL6B_YEAST	P05739	P05739	RL6B_YEAST	60S ribosomal protein L6-B (L17) (Large ribosomal subunit protein eL6-B) (RP18) (YL16)	Deamidation (NQ)	19986	60S ribosomal protein L6-B OS=Saccharomyces cerevisiae (strain ATCC 204508 / S288c) OX=559292 GN=RPL6B PE=1 SV=4	YES	YES	YES
RPL17A	GO:0000448; GO:0002181; GO:0003735; GO:0005737; GO:0005829; GO:0022625; GO:0030687	17228	RPL17A RPL17 RPL20A YKL180W	Saccharomyces cerevisiae (strain ATCC 204508 / S288c) (Baker's yeast)	184	cleavage in ITS2 between 5.8S rRNA and LSU-rRNA of tricistronic rRNA transcript (SSU-rRNA, 5.8S rRNA, LSU-rRNA) [GO:0000448]; cytoplasmic translation [GO:0002181]	structural constituent of ribosome [GO:0003735]	cytoplasm [GO:0005737]; cytosol [GO:0005829]; cytosolic large ribosomal subunit [GO:0022625]; preribosome, large subunit precursor [GO:0030687]; structural constituent of ribosome [GO:0003735]; cleavage in ITS2 between 5.8S rRNA and LSU-rRNA of tricistronic rRNA transcript (SSU-rRNA, 5.8S rRNA, LSU-rRNA) [GO:0000448]; cytoplasmic translation [GO:0002181]	215	158	sp|P05740|RL17A_YEAST	P05740	P05740	RL17A_YEAST	60S ribosomal protein L17-A (L20A) (Large ribosomal subunit protein uL22-A) (YL17)	Deamidation (NQ)	20549	60S ribosomal protein L17-A OS=Saccharomyces cerevisiae (strain ATCC 204508 / S288c) OX=559292 GN=RPL17A PE=1 SV=4	YES	YES	NO
RPL17B	GO:0000448; GO:0002181; GO:0003735; GO:0005829; GO:0022625; GO:0030687	17228	RPL17B RPL20B YJL177W J0493	Saccharomyces cerevisiae (strain ATCC 204508 / S288c) (Baker's yeast)	184	cleavage in ITS2 between 5.8S rRNA and LSU-rRNA of tricistronic rRNA transcript (SSU-rRNA, 5.8S rRNA, LSU-rRNA) [GO:0000448]; cytoplasmic translation [GO:0002181]	structural constituent of ribosome [GO:0003735]	cytosol [GO:0005829]; cytosolic large ribosomal subunit [GO:0022625]; preribosome, large subunit precursor [GO:0030687]; structural constituent of ribosome [GO:0003735]; cleavage in ITS2 between 5.8S rRNA and LSU-rRNA of tricistronic rRNA transcript (SSU-rRNA, 5.8S rRNA, LSU-rRNA) [GO:0000448]; cytoplasmic translation [GO:0002181]	215	169	sp|P46990|RL17B_YEAST	P46990	P46990	RL17B_YEAST	60S ribosomal protein L17-B (L20) (Large ribosomal subunit protein uL22-B) (YL17)	Deamidation (NQ)	20551	60S ribosomal protein L17-B OS=Saccharomyces cerevisiae (strain ATCC 204508 / S288c) OX=559292 GN=RPL17B PE=1 SV=2	YES	YES	NO
AAT2	GO:0004069; GO:0005777; GO:0005829; GO:0006103; GO:0006531; GO:0006532; GO:0006536; GO:0030170	7917	AAT2 ASP5 YLR027C L1746	Saccharomyces cerevisiae (strain ATCC 204508 / S288c) (Baker's yeast)	418	2-oxoglutarate metabolic process [GO:0006103]; aspartate biosynthetic process [GO:0006532]; aspartate metabolic process [GO:0006531]; glutamate metabolic process [GO:0006536]	L-aspartate:2-oxoglutarate aminotransferase activity [GO:0004069]; pyridoxal phosphate binding [GO:0030170]	cytosol [GO:0005829]; peroxisome [GO:0005777]; L-aspartate:2-oxoglutarate aminotransferase activity [GO:0004069]; pyridoxal phosphate binding [GO:0030170]; 2-oxoglutarate metabolic process [GO:0006103]; aspartate biosynthetic process [GO:0006532]; aspartate metabolic process [GO:0006531]; glutamate metabolic process [GO:0006536]	216	854	sp|P23542|AATC_YEAST	P23542	P23542	AATC_YEAST	Aspartate aminotransferase, cytoplasmic (EC 2.6.1.1) (Transaminase A)	Oxidation (M); Deamidation (NQ)	46058	Aspartate aminotransferase cytoplasmic OS=Saccharomyces cerevisiae (strain ATCC 204508 / S288c) OX=559292 GN=AAT2 PE=1 SV=3	YES	YES	YES
PUP1	GO:0000502; GO:0004175; GO:0004298; GO:0005634; GO:0005789; GO:0005829; GO:0010499; GO:0019774; GO:0034515; GO:0043161	14701	PUP1 YOR157C	Saccharomyces cerevisiae (strain ATCC 204508 / S288c) (Baker's yeast)	261	proteasomal ubiquitin-independent protein catabolic process [GO:0010499]; proteasome-mediated ubiquitin-dependent protein catabolic process [GO:0043161]	endopeptidase activity [GO:0004175]; threonine-type endopeptidase activity [GO:0004298]	cytosol [GO:0005829]; endoplasmic reticulum membrane [GO:0005789]; nucleus [GO:0005634]; proteasome complex [GO:0000502]; proteasome core complex, beta-subunit complex [GO:0019774]; proteasome storage granule [GO:0034515]; endopeptidase activity [GO:0004175]; threonine-type endopeptidase activity [GO:0004298]; proteasomal ubiquitin-independent protein catabolic process [GO:0010499]; proteasome-me…	217	287	sp|P25043|PSB2_YEAST	P25043	P25043	PSB2_YEAST	Proteasome subunit beta type-2 (EC 3.4.25.1) (Macropain subunit PUP1) (Multicatalytic endopeptidase complex subunit PUP1) (Proteasome component PUP1) (Proteinase YSCE subunit PUP1)	Carbamidomethylation; Deamidation (NQ)	28268	Proteasome subunit beta type-2 OS=Saccharomyces cerevisiae (strain ATCC 204508 / S288c) OX=559292 GN=PUP1 PE=1 SV=1	YES	YES	YES
CPR3	GO:0000413; GO:0003755; GO:0005737; GO:0005739; GO:0005759; GO:0006457; GO:0006915; GO:0016018	14554	CPR3 CYP3 YML078W	Saccharomyces cerevisiae (strain ATCC 204508 / S288c) (Baker's yeast)	182	apoptotic process [GO:0006915]; protein folding [GO:0006457]; protein peptidyl-prolyl isomerization [GO:0000413]	cyclosporin A binding [GO:0016018]; peptidyl-prolyl cis-trans isomerase activity [GO:0003755]	cytoplasm [GO:0005737]; mitochondrial matrix [GO:0005759]; mitochondrion [GO:0005739]; cyclosporin A binding [GO:0016018]; peptidyl-prolyl cis-trans isomerase activity [GO:0003755]; apoptotic process [GO:0006915]; protein folding [GO:0006457]; protein peptidyl-prolyl isomerization [GO:0000413]	218	669	sp|P25719|CYPC_YEAST	P25719	P25719	CYPC_YEAST	Peptidyl-prolyl cis-trans isomerase C, mitochondrial (PPIase C) (EC 5.2.1.8) (Cyclophilin C) (PPI-III) (Rotamase C)	Carbamidomethylation; Deamidation (NQ)	19919	Peptidyl-prolyl cis-trans isomerase C mitochondrial OS=Saccharomyces cerevisiae (strain ATCC 204508 / S288c) OX=559292 GN=CPR3 PE=1 SV=1	YES	YES	YES
APE1	GO:0000324; GO:0005737; GO:0006508; GO:0008270; GO:0032258; GO:0034270; GO:0042802; GO:0070006	8467	APE1 API LAP4 YSC1 YKL103C YKL455	Saccharomyces cerevisiae (strain ATCC 204508 / S288c) (Baker's yeast)	514	cytoplasm to vacuole transport by the Cvt pathway [GO:0032258]; proteolysis [GO:0006508]	identical protein binding [GO:0042802]; metalloaminopeptidase activity [GO:0070006]; zinc ion binding [GO:0008270]	Cvt complex [GO:0034270]; cytoplasm [GO:0005737]; fungal-type vacuole [GO:0000324]; identical protein binding [GO:0042802]; metalloaminopeptidase activity [GO:0070006]; zinc ion binding [GO:0008270]; cytoplasm to vacuole transport by the Cvt pathway [GO:0032258]; proteolysis [GO:0006508]	221	937	sp|P14904|AMPL_YEAST	P14904	P14904	AMPL_YEAST	Vacuolar aminopeptidase 1 (EC 3.4.11.22) (Aminopeptidase yscI) (Leucine aminopeptidase IV) (LAPIV) (Lysosomal aminopeptidase III) (Polypeptidase) (Vacuolar aminopeptidase I)	Deamidation (NQ)	57093	Vacuolar aminopeptidase 1 OS=Saccharomyces cerevisiae (strain ATCC 204508 / S288c) OX=559292 GN=APE1 PE=1 SV=2	YES	YES	YES
RPS18B	GO:0000447; GO:0002181; GO:0003735; GO:0005739; GO:0005829; GO:0006407; GO:0015935; GO:0019843; GO:0022627	11580	RPS18B YML026C	Saccharomyces cerevisiae (strain ATCC 204508 / S288c) (Baker's yeast)	146	cytoplasmic translation [GO:0002181]; endonucleolytic cleavage in ITS1 to separate SSU-rRNA from 5.8S rRNA and LSU-rRNA from tricistronic rRNA transcript (SSU-rRNA, 5.8S rRNA, LSU-rRNA) [GO:0000447]; rRNA export from nucleus [GO:0006407]	rRNA binding [GO:0019843]; structural constituent of ribosome [GO:0003735]	cytosol [GO:0005829]; cytosolic small ribosomal subunit [GO:0022627]; mitochondrion [GO:0005739]; small ribosomal subunit [GO:0015935]; rRNA binding [GO:0019843]; structural constituent of ribosome [GO:0003735]; cytoplasmic translation [GO:0002181]; endonucleolytic cleavage in ITS1 to separate SSU-rRNA from 5.8S rRNA and LSU-rRNA from tricistronic rRNA transcript (SSU-rRNA, 5.8S rRNA, LSU-rRNA) […	223	518	sp|P0CX56|RS18B_YEAST	P0CX56	P0CX56	RS18B_YEAST	40S ribosomal protein S18-B (Small ribosomal subunit protein uS13-B)	Carbamidomethylation; Deamidation (NQ)	17038	40S ribosomal protein S18-B OS=Saccharomyces cerevisiae (strain ATCC 204508 / S288c) OX=559292 GN=RPS18B PE=1 SV=1	YES	YES	YES
RPS18A	GO:0000447; GO:0002181; GO:0003735; GO:0005737; GO:0005739; GO:0005829; GO:0006407; GO:0015935; GO:0019843; GO:0022627	11580	RPS18A YDR450W D9461.35	Saccharomyces cerevisiae (strain ATCC 204508 / S288c) (Baker's yeast)	146	cytoplasmic translation [GO:0002181]; endonucleolytic cleavage in ITS1 to separate SSU-rRNA from 5.8S rRNA and LSU-rRNA from tricistronic rRNA transcript (SSU-rRNA, 5.8S rRNA, LSU-rRNA) [GO:0000447]; rRNA export from nucleus [GO:0006407]	rRNA binding [GO:0019843]; structural constituent of ribosome [GO:0003735]	cytoplasm [GO:0005737]; cytosol [GO:0005829]; cytosolic small ribosomal subunit [GO:0022627]; mitochondrion [GO:0005739]; small ribosomal subunit [GO:0015935]; rRNA binding [GO:0019843]; structural constituent of ribosome [GO:0003735]; cytoplasmic translation [GO:0002181]; endonucleolytic cleavage in ITS1 to separate SSU-rRNA from 5.8S rRNA and LSU-rRNA from tricistronic rRNA transcript (SSU-rRNA…	223	519	sp|P0CX55|RS18A_YEAST	P0CX55	P0CX55	RS18A_YEAST	40S ribosomal protein S18-A (Small ribosomal subunit protein uS13-A)	Carbamidomethylation; Deamidation (NQ)	17038	40S ribosomal protein S18-A OS=Saccharomyces cerevisiae (strain ATCC 204508 / S288c) OX=559292 GN=RPS18A PE=1 SV=1	YES	YES	YES
MEU1	GO:0003729; GO:0005634; GO:0005737; GO:0005829; GO:0006166; GO:0006537; GO:0017061; GO:0019509	9362	MEU1 YLR017W L1595	Saccharomyces cerevisiae (strain ATCC 204508 / S288c) (Baker's yeast)	337	glutamate biosynthetic process [GO:0006537]; L-methionine salvage from methylthioadenosine [GO:0019509]; purine ribonucleoside salvage [GO:0006166]	mRNA binding [GO:0003729]; S-methyl-5-thioadenosine phosphorylase activity [GO:0017061]	cytoplasm [GO:0005737]; cytosol [GO:0005829]; nucleus [GO:0005634]; mRNA binding [GO:0003729]; S-methyl-5-thioadenosine phosphorylase activity [GO:0017061]; glutamate biosynthetic process [GO:0006537]; L-methionine salvage from methylthioadenosine [GO:0019509]; purine ribonucleoside salvage [GO:0006166]	224	2177	sp|Q07938|MTAP_YEAST	Q07938	Q07938	MTAP_YEAST	S-methyl-5'-thioadenosine phosphorylase (EC 2.4.2.28) (5'-methylthioadenosine phosphorylase) (MTA phosphorylase) (MTAP) (MTAPase) (Multicopy enhancer of UAS2)	Deamidation (NQ)	37857	S-methyl-5'-thioadenosine phosphorylase OS=Saccharomyces cerevisiae (strain ATCC 204508 / S288c) OX=559292 GN=MEU1 PE=1 SV=1	YES	YES	YES
RPL14A	GO:0002181; GO:0003723; GO:0003735; GO:0005829; GO:0016236; GO:0022625; GO:0042273	13310	RPL14A YKL006W YKL153	Saccharomyces cerevisiae (strain ATCC 204508 / S288c) (Baker's yeast)	138	cytoplasmic translation [GO:0002181]; macroautophagy [GO:0016236]; ribosomal large subunit biogenesis [GO:0042273]	RNA binding [GO:0003723]; structural constituent of ribosome [GO:0003735]	cytosol [GO:0005829]; cytosolic large ribosomal subunit [GO:0022625]; RNA binding [GO:0003723]; structural constituent of ribosome [GO:0003735]; cytoplasmic translation [GO:0002181]; macroautophagy [GO:0016236]; ribosomal large subunit biogenesis [GO:0042273]	225	712	sp|P36105|RL14A_YEAST	P36105	P36105	RL14A_YEAST	60S ribosomal protein L14-A (Large ribosomal subunit protein eL14-A)	Carbamidomethylation	15167	60S ribosomal protein L14-A OS=Saccharomyces cerevisiae (strain ATCC 204508 / S288c) OX=559292 GN=RPL14A PE=1 SV=1	YES	YES	NO
RPL14B	GO:0002181; GO:0003723; GO:0003735; GO:0005829; GO:0022625; GO:0042273	13310	RPL14B YHL001W	Saccharomyces cerevisiae (strain ATCC 204508 / S288c) (Baker's yeast)	138	cytoplasmic translation [GO:0002181]; ribosomal large subunit biogenesis [GO:0042273]	RNA binding [GO:0003723]; structural constituent of ribosome [GO:0003735]	cytosol [GO:0005829]; cytosolic large ribosomal subunit [GO:0022625]; RNA binding [GO:0003723]; structural constituent of ribosome [GO:0003735]; cytoplasmic translation [GO:0002181]; ribosomal large subunit biogenesis [GO:0042273]	225	896	sp|P38754|RL14B_YEAST	P38754	P38754	RL14B_YEAST	60S ribosomal protein L14-B (Large ribosomal subunit protein eL14-B)		15153	60S ribosomal protein L14-B OS=Saccharomyces cerevisiae (strain ATCC 204508 / S288c) OX=559292 GN=RPL14B PE=1 SV=1	YES	YES	NO
LEU2	GO:0000287; GO:0003862; GO:0005829; GO:0006097; GO:0009098; GO:0051287	13672	LEU2 YCL018W YCL18W	Saccharomyces cerevisiae (strain ATCC 204508 / S288c) (Baker's yeast)	364	glyoxylate cycle [GO:0006097]; leucine biosynthetic process [GO:0009098]	3-isopropylmalate dehydrogenase activity [GO:0003862]; magnesium ion binding [GO:0000287]; NAD binding [GO:0051287]	cytosol [GO:0005829]; 3-isopropylmalate dehydrogenase activity [GO:0003862]; magnesium ion binding [GO:0000287]; NAD binding [GO:0051287]; glyoxylate cycle [GO:0006097]; leucine biosynthetic process [GO:0009098]	226	1844	sp|P04173|LEU3_YEAST	P04173	P04173	LEU3_YEAST	3-isopropylmalate dehydrogenase (3-IPM-DH) (IMDH) (EC 1.1.1.85) (Beta-IPM dehydrogenase)	Deamidation (NQ)	38953	3-isopropylmalate dehydrogenase OS=Saccharomyces cerevisiae (strain ATCC 204508 / S288c) OX=559292 GN=LEU2 PE=1 SV=4	YES	YES	YES
XKS1	GO:0004856; GO:0005524; GO:0005737; GO:0005829; GO:0005997; GO:0005998; GO:0016310; GO:0042732	14860	XKS1 YGR194C G7584	Saccharomyces cerevisiae (strain ATCC 204508 / S288c) (Baker's yeast)	600	D-xylose metabolic process [GO:0042732]; phosphorylation [GO:0016310]; xylulose catabolic process [GO:0005998]; xylulose metabolic process [GO:0005997]	ATP binding [GO:0005524]; xylulokinase activity [GO:0004856]	cytoplasm [GO:0005737]; cytosol [GO:0005829]; ATP binding [GO:0005524]; xylulokinase activity [GO:0004856]; D-xylose metabolic process [GO:0042732]; phosphorylation [GO:0016310]; xylulose catabolic process [GO:0005998]; xylulose metabolic process [GO:0005997]	227	494	sp|P42826|XKS1_YEAST	P42826	P42826	XKS1_YEAST	Xylulose kinase (Xylulokinase) (EC 2.7.1.17)	Carbamidomethylation; Deamidation (NQ)	68321	Xylulose kinase OS=Saccharomyces cerevisiae (strain ATCC 204508 / S288c) OX=559292 GN=XKS1 PE=1 SV=2	YES	YES	YES
DPS1	GO:0003723; GO:0004815; GO:0005524; GO:0005634; GO:0005737; GO:0005829; GO:0006422; GO:0017101	22807	DPS1 APS APS1 YLL018C L1295	Saccharomyces cerevisiae (strain ATCC 204508 / S288c) (Baker's yeast)	557	aspartyl-tRNA aminoacylation [GO:0006422]	aspartate-tRNA ligase activity [GO:0004815]; ATP binding [GO:0005524]; RNA binding [GO:0003723]	aminoacyl-tRNA synthetase multienzyme complex [GO:0017101]; cytoplasm [GO:0005737]; cytosol [GO:0005829]; nucleus [GO:0005634]; aspartate-tRNA ligase activity [GO:0004815]; ATP binding [GO:0005524]; RNA binding [GO:0003723]; aspartyl-tRNA aminoacylation [GO:0006422]	228	88	sp|P04802|SYDC_YEAST	P04802	P04802	SYDC_YEAST	Aspartate--tRNA ligase, cytoplasmic (EC 6.1.1.12) (Aspartyl-tRNA synthetase) (AspRS)	Carbamidomethylation; Oxidation (M); Deamidation (NQ)	63516	Aspartate--tRNA ligase cytoplasmic OS=Saccharomyces cerevisiae (strain ATCC 204508 / S288c) OX=559292 GN=DPS1 PE=1 SV=3	YES	YES	YES
CCT2	GO:0005524; GO:0005737; GO:0005832; GO:0006457; GO:0016887; GO:0051082; GO:0051086; GO:0140662	17431	CCT2 BIN3 TCP2 YIL142W	Saccharomyces cerevisiae (strain ATCC 204508 / S288c) (Baker's yeast)	527	chaperone mediated protein folding independent of cofactor [GO:0051086]; protein folding [GO:0006457]	ATP binding [GO:0005524]; ATP hydrolysis activity [GO:0016887]; ATP-dependent protein folding chaperone [GO:0140662]; unfolded protein binding [GO:0051082]	chaperonin-containing T-complex [GO:0005832]; cytoplasm [GO:0005737]; ATP binding [GO:0005524]; ATP hydrolysis activity [GO:0016887]; ATP-dependent protein folding chaperone [GO:0140662]; unfolded protein binding [GO:0051082]; chaperone mediated protein folding independent of cofactor [GO:0051086]; protein folding [GO:0006457]	229	121	sp|P39076|TCPB_YEAST	P39076	P39076	TCPB_YEAST	T-complex protein 1 subunit beta (TCP-1-beta) (CCT-beta)	Carbamidomethylation; Oxidation (M); Deamidation (NQ)	57203	T-complex protein 1 subunit beta OS=Saccharomyces cerevisiae (strain ATCC 204508 / S288c) OX=559292 GN=CCT2 PE=1 SV=1	NO	YES	YES
MMS2	GO:0000209; GO:0000329; GO:0004842; GO:0005634; GO:0005737; GO:0005829; GO:0006301; GO:0010994; GO:0016874; GO:0031371; GO:0031372; GO:0044395; GO:0070534	17212	MMS2 YGL087C	Saccharomyces cerevisiae (strain ATCC 204508 / S288c) (Baker's yeast)	137	free ubiquitin chain polymerization [GO:0010994]; postreplication repair [GO:0006301]; protein K63-linked ubiquitination [GO:0070534]; protein polyubiquitination [GO:0000209]; protein targeting to vacuolar membrane [GO:0044395]	ligase activity [GO:0016874]; ubiquitin-protein transferase activity [GO:0004842]	cytoplasm [GO:0005737]; cytosol [GO:0005829]; fungal-type vacuole membrane [GO:0000329]; nucleus [GO:0005634]; UBC13-MMS2 complex [GO:0031372]; ubiquitin conjugating enzyme complex [GO:0031371]; ligase activity [GO:0016874]; ubiquitin-protein transferase activity [GO:0004842]; free ubiquitin chain polymerization [GO:0010994]; postreplication repair [GO:0006301]; protein K63-linked ubiquitination …	230	593	sp|P53152|MMS2_YEAST	P53152	P53152	MMS2_YEAST	Ubiquitin-conjugating enzyme variant MMS2 (UEV MMS2)	Deamidation (NQ)	15545	Ubiquitin-conjugating enzyme variant MMS2 OS=Saccharomyces cerevisiae (strain ATCC 204508 / S288c) OX=559292 GN=MMS2 PE=1 SV=1	NO	YES	YES
PWP1	GO:0005634; GO:0005730; GO:0005737; GO:0006364	11771	PWP1 YLR196W L8167.10	Saccharomyces cerevisiae (strain ATCC 204508 / S288c) (Baker's yeast)	576	rRNA processing [GO:0006364]		cytoplasm [GO:0005737]; nucleolus [GO:0005730]; nucleus [GO:0005634]; rRNA processing [GO:0006364]	231	256	sp|P21304|PWP1_YEAST	P21304	P21304	PWP1_YEAST	Periodic tryptophan protein 1	Deamidation (NQ)	63803	Periodic tryptophan protein 1 OS=Saccharomyces cerevisiae (strain ATCC 204508 / S288c) OX=559292 GN=PWP1 PE=1 SV=1	YES	YES	YES
TRP5	GO:0000162; GO:0004834; GO:0005634; GO:0005737	17563	TRP5 YGL026C	Saccharomyces cerevisiae (strain ATCC 204508 / S288c) (Baker's yeast)	707	tryptophan biosynthetic process [GO:0000162]	tryptophan synthase activity [GO:0004834]	cytoplasm [GO:0005737]; nucleus [GO:0005634]; tryptophan synthase activity [GO:0004834]; tryptophan biosynthetic process [GO:0000162]	232	205	sp|P00931|TRP_YEAST	P00931	P00931	TRP_YEAST	Tryptophan synthase (EC 4.2.1.20)	Carbamidomethylation; Deamidation (NQ)	76626	Tryptophan synthase OS=Saccharomyces cerevisiae (strain ATCC 204508 / S288c) OX=559292 GN=TRP5 PE=1 SV=1	YES	YES	NO
RPL4A	GO:0002181; GO:0003723; GO:0003735; GO:0005634; GO:0005829; GO:0022625	14032	RPL4A RPL2 RPL2A YBR031W YBR0315	Saccharomyces cerevisiae (strain ATCC 204508 / S288c) (Baker's yeast)	362	cytoplasmic translation [GO:0002181]	RNA binding [GO:0003723]; structural constituent of ribosome [GO:0003735]	cytosol [GO:0005829]; cytosolic large ribosomal subunit [GO:0022625]; nucleus [GO:0005634]; RNA binding [GO:0003723]; structural constituent of ribosome [GO:0003735]; cytoplasmic translation [GO:0002181]	233	211	sp|P10664|RL4A_YEAST	P10664	P10664	RL4A_YEAST	60S ribosomal protein L4-A (L2) (Large ribosomal subunit protein uL4-A) (RP2) (YL2)	Carbamidomethylation; Oxidation (M); Deamidation (NQ)	39092	60S ribosomal protein L4-A OS=Saccharomyces cerevisiae (strain ATCC 204508 / S288c) OX=559292 GN=RPL4A PE=1 SV=4	YES	YES	YES
RPL4B	GO:0002181; GO:0003723; GO:0003735; GO:0005634; GO:0005737; GO:0005829; GO:0022625	14032	RPL4B RPL2B YDR012W YD8119.17	Saccharomyces cerevisiae (strain ATCC 204508 / S288c) (Baker's yeast)	362	cytoplasmic translation [GO:0002181]	RNA binding [GO:0003723]; structural constituent of ribosome [GO:0003735]	cytoplasm [GO:0005737]; cytosol [GO:0005829]; cytosolic large ribosomal subunit [GO:0022625]; nucleus [GO:0005634]; RNA binding [GO:0003723]; structural constituent of ribosome [GO:0003735]; cytoplasmic translation [GO:0002181]	233	212	sp|P49626|RL4B_YEAST	P49626	P49626	RL4B_YEAST	60S ribosomal protein L4-B (L2) (Large ribosomal subunit protein uL4-B) (RP2) (YL2)	Carbamidomethylation; Oxidation (M); Deamidation (NQ)	39062	60S ribosomal protein L4-B OS=Saccharomyces cerevisiae (strain ATCC 204508 / S288c) OX=559292 GN=RPL4B PE=1 SV=2	YES	YES	YES
PRE7	GO:0000502; GO:0005634; GO:0005829; GO:0010499; GO:0019774; GO:0043161	17616	PRE7 PRS3 PTS1 YBL041W YBL0407	Saccharomyces cerevisiae (strain ATCC 204508 / S288c) (Baker's yeast)	241	proteasomal ubiquitin-independent protein catabolic process [GO:0010499]; proteasome-mediated ubiquitin-dependent protein catabolic process [GO:0043161]		cytosol [GO:0005829]; nucleus [GO:0005634]; proteasome complex [GO:0000502]; proteasome core complex, beta-subunit complex [GO:0019774]; proteasomal ubiquitin-independent protein catabolic process [GO:0010499]; proteasome-mediated ubiquitin-dependent protein catabolic process [GO:0043161]	234	221	sp|P23724|PSB6_YEAST	P23724	P23724	PSB6_YEAST	Proteasome subunit beta type-6 (Multicatalytic endopeptidase complex subunit C5) (Proteasome component C5)	Deamidation (NQ)	26871	Proteasome subunit beta type-6 OS=Saccharomyces cerevisiae (strain ATCC 204508 / S288c) OX=559292 GN=PRE7 PE=1 SV=1	YES	YES	YES
RPP0	GO:0000027; GO:0002181; GO:0003735; GO:0005737; GO:0022625; GO:0030686; GO:0070180	16377	RPP0 L10E RPA0 RPL10E RPLA0 YLR340W L8300.8	Saccharomyces cerevisiae (strain ATCC 204508 / S288c) (Baker's yeast)	312	cytoplasmic translation [GO:0002181]; ribosomal large subunit assembly [GO:0000027]	large ribosomal subunit rRNA binding [GO:0070180]; structural constituent of ribosome [GO:0003735]	90S preribosome [GO:0030686]; cytoplasm [GO:0005737]; cytosolic large ribosomal subunit [GO:0022625]; large ribosomal subunit rRNA binding [GO:0070180]; structural constituent of ribosome [GO:0003735]; cytoplasmic translation [GO:0002181]; ribosomal large subunit assembly [GO:0000027]	235	260	sp|P05317|RLA0_YEAST	P05317	P05317	RLA0_YEAST	60S acidic ribosomal protein P0 (A0) (L10e) (Large ribosomal subunit protein uL10)	Deamidation (NQ)	33717	60S acidic ribosomal protein P0 OS=Saccharomyces cerevisiae (strain ATCC 204508 / S288c) OX=559292 GN=RPP0 PE=1 SV=2	YES	YES	YES
YRB1	GO:0000082; GO:0005096; GO:0005634; GO:0005643; GO:0005737; GO:0006405; GO:0006511; GO:0006606; GO:0006607; GO:0031267	13830	YRB1 CST20 HTN1 SFO1 YDR002W YD8119.08	Saccharomyces cerevisiae (strain ATCC 204508 / S288c) (Baker's yeast)	201	G1/S transition of mitotic cell cycle [GO:0000082]; NLS-bearing protein import into nucleus [GO:0006607]; protein import into nucleus [GO:0006606]; RNA export from nucleus [GO:0006405]; ubiquitin-dependent protein catabolic process [GO:0006511]	GTPase activator activity [GO:0005096]; small GTPase binding [GO:0031267]	cytoplasm [GO:0005737]; nuclear pore [GO:0005643]; nucleus [GO:0005634]; GTPase activator activity [GO:0005096]; small GTPase binding [GO:0031267]; G1/S transition of mitotic cell cycle [GO:0000082]; NLS-bearing protein import into nucleus [GO:0006607]; protein import into nucleus [GO:0006606]; RNA export from nucleus [GO:0006405]; ubiquitin-dependent protein catabolic process [GO:0006511]	236	743	sp|P41920|YRB1_YEAST	P41920	P41920	YRB1_YEAST	Ran-specific GTPase-activating protein 1 (Chromosome stability protein 20) (Perinuclear array-localized protein) (Ran-binding protein 1) (RANBP1)	Deamidation (NQ)	22953	Ran-specific GTPase-activating protein 1 OS=Saccharomyces cerevisiae (strain ATCC 204508 / S288c) OX=559292 GN=YRB1 PE=1 SV=1	NO	YES	YES
TIF11	GO:0001677; GO:0001731; GO:0001732; GO:0002188; GO:0003725; GO:0003743; GO:0005737; GO:0006413; GO:0010494; GO:0016282; GO:0019901; GO:0031369; GO:0033290; GO:0043024	12373	TIF11 YMR260C YM8156.02C	Saccharomyces cerevisiae (strain ATCC 204508 / S288c) (Baker's yeast)	153	formation of cytoplasmic translation initiation complex [GO:0001732]; formation of translation initiation ternary complex [GO:0001677]; formation of translation preinitiation complex [GO:0001731]; translation reinitiation [GO:0002188]; translational initiation [GO:0006413]	double-stranded RNA binding [GO:0003725]; protein kinase binding [GO:0019901]; ribosomal small subunit binding [GO:0043024]; translation initiation factor activity [GO:0003743]; translation initiation factor binding [GO:0031369]	cytoplasm [GO:0005737]; cytoplasmic stress granule [GO:0010494]; eukaryotic 43S preinitiation complex [GO:0016282]; eukaryotic 48S preinitiation complex [GO:0033290]; double-stranded RNA binding [GO:0003725]; protein kinase binding [GO:0019901]; ribosomal small subunit binding [GO:0043024]; translation initiation factor activity [GO:0003743]; translation initiation factor binding [GO:0031369]; fo…	237	329	sp|P38912|IF1A_YEAST	P38912	P38912	IF1A_YEAST	Eukaryotic translation initiation factor 1A (eIF-1A) (Eukaryotic translation initiation factor 4C) (eIF-4C)	Carbamidomethylation; Deamidation (NQ)	17435	Eukaryotic translation initiation factor 1A OS=Saccharomyces cerevisiae (strain ATCC 204508 / S288c) OX=559292 GN=TIF11 PE=1 SV=1	YES	YES	YES
RSP5	GO:0000151; GO:0000209; GO:0004842; GO:0005634; GO:0005737; GO:0005739; GO:0005794; GO:0005886; GO:0005934; GO:0006325; GO:0006511; GO:0006513; GO:0006808; GO:0007005; GO:0009410; GO:0010008; GO:0010793; GO:0010794; GO:0010795; GO:0010796; GO:0016567; GO:0016973; GO:0019220; GO:0030479; GO:0031384; GO:0032436; GO:0032443; GO:0032511; GO:0032880; GO:0032956; GO:0034517; GO:0034644; GO:0035091; GO:…	12901	RSP5 MDP1 NPI1 YER125W SYGP-ORF41	Saccharomyces cerevisiae (strain ATCC 204508 / S288c) (Baker's yeast)	809	cellular response to UV [GO:0034644]; chromatin organization [GO:0006325]; late endosome to vacuole transport via multivesicular body sorting pathway [GO:0032511]; mitochondria-associated ubiquitin-dependent protein catabolic process [GO:0072671]; mitochondrion organization [GO:0007005]; poly(A)+ mRNA export from nucleus [GO:0016973]; positive regulation of endocytosis [GO:0045807]; positive regu…	phosphatidylinositol binding [GO:0035091]; ubiquitin binding [GO:0043130]; ubiquitin protein ligase activity [GO:0061630]; ubiquitin-protein transferase activity [GO:0004842]	actin cortical patch [GO:0030479]; cellular bud tip [GO:0005934]; cytoplasm [GO:0005737]; endosome membrane [GO:0010008]; Golgi apparatus [GO:0005794]; mitochondrion [GO:0005739]; nucleus [GO:0005634]; plasma membrane [GO:0005886]; RSP5-BUL ubiquitin ligase complex [GO:1990306]; ubiquitin ligase complex [GO:0000151]; phosphatidylinositol binding [GO:0035091]; ubiquitin binding [GO:0043130]; ubiqu…	239	237	sp|P39940|RSP5_YEAST	P39940	P39940	RSP5_YEAST	E3 ubiquitin-protein ligase RSP5 (EC 2.3.2.26) (HECT-type E3 ubiquitin transferase RSP5) (Reverses SPT-phenotype protein 5)	Deamidation (NQ)	91816	E3 ubiquitin-protein ligase RSP5 OS=Saccharomyces cerevisiae (strain ATCC 204508 / S288c) OX=559292 GN=RSP5 PE=1 SV=1	YES	YES	YES
RPS4B	GO:0002181; GO:0003723; GO:0003735; GO:0005829; GO:0006412; GO:0019843; GO:0022627; GO:0030686	14865	RPS4B RPS7A YHR203C	Saccharomyces cerevisiae (strain ATCC 204508 / S288c) (Baker's yeast)	261	cytoplasmic translation [GO:0002181]; translation [GO:0006412]	RNA binding [GO:0003723]; rRNA binding [GO:0019843]; structural constituent of ribosome [GO:0003735]	90S preribosome [GO:0030686]; cytosol [GO:0005829]; cytosolic small ribosomal subunit [GO:0022627]; RNA binding [GO:0003723]; rRNA binding [GO:0019843]; structural constituent of ribosome [GO:0003735]; cytoplasmic translation [GO:0002181]; translation [GO:0006412]	240	209	sp|P0CX36|RS4B_YEAST	P0CX36	P0CX36	RS4B_YEAST	40S ribosomal protein S4-B (RP5) (S7) (Small ribosomal subunit protein eS4-B) (YS6)	Deamidation (NQ)	29410	40S ribosomal protein S4-B OS=Saccharomyces cerevisiae (strain ATCC 204508 / S288c) OX=559292 GN=RPS4B PE=1 SV=1	YES	YES	YES
RPS4A	GO:0002181; GO:0003723; GO:0003735; GO:0005737; GO:0005829; GO:0006412; GO:0019843; GO:0022627; GO:0030686	14865	RPS4A RPS7B YJR145C J2186	Saccharomyces cerevisiae (strain ATCC 204508 / S288c) (Baker's yeast)	261	cytoplasmic translation [GO:0002181]; translation [GO:0006412]	RNA binding [GO:0003723]; rRNA binding [GO:0019843]; structural constituent of ribosome [GO:0003735]	90S preribosome [GO:0030686]; cytoplasm [GO:0005737]; cytosol [GO:0005829]; cytosolic small ribosomal subunit [GO:0022627]; RNA binding [GO:0003723]; rRNA binding [GO:0019843]; structural constituent of ribosome [GO:0003735]; cytoplasmic translation [GO:0002181]; translation [GO:0006412]	240	210	sp|P0CX35|RS4A_YEAST	P0CX35	P0CX35	RS4A_YEAST	40S ribosomal protein S4-A (RP5) (S7) (Small ribosomal subunit protein eS4-A) (YS6)	Deamidation (NQ)	29410	40S ribosomal protein S4-A OS=Saccharomyces cerevisiae (strain ATCC 204508 / S288c) OX=559292 GN=RPS4A PE=1 SV=1	YES	YES	YES
POT1	GO:0003729; GO:0003988; GO:0005758; GO:0005777; GO:0005782; GO:0006635; GO:0010124	13540	POT1 FOX3 POX3 YIL160C	Saccharomyces cerevisiae (strain ATCC 204508 / S288c) (Baker's yeast)	417	fatty acid beta-oxidation [GO:0006635]; phenylacetate catabolic process [GO:0010124]	acetyl-CoA C-acyltransferase activity [GO:0003988]; mRNA binding [GO:0003729]	mitochondrial intermembrane space [GO:0005758]; peroxisomal matrix [GO:0005782]; peroxisome [GO:0005777]; acetyl-CoA C-acyltransferase activity [GO:0003988]; mRNA binding [GO:0003729]; fatty acid beta-oxidation [GO:0006635]; phenylacetate catabolic process [GO:0010124]	241	263	sp|P27796|THIK_YEAST	P27796	P27796	THIK_YEAST	3-ketoacyl-CoA thiolase, peroxisomal (EC 2.3.1.16) (Acetyl-CoA acyltransferase) (Beta-ketothiolase) (Peroxisomal 3-oxoacyl-CoA thiolase)	Carbamidomethylation; Oxidation (M); Deamidation (NQ)	44730	3-ketoacyl-CoA thiolase peroxisomal OS=Saccharomyces cerevisiae (strain ATCC 204508 / S288c) OX=559292 GN=POT1 PE=1 SV=1	NO	YES	YES
RPN11	GO:0000266; GO:0000502; GO:0004843; GO:0005634; GO:0005739; GO:0005829; GO:0008237; GO:0008541; GO:0016559; GO:0016579; GO:0034515; GO:0043161; GO:0043248; GO:0046872; GO:0070628; GO:1902906	13127	RPN11 MPR1 YFR004W	Saccharomyces cerevisiae (strain ATCC 204508 / S288c) (Baker's yeast)	306	mitochondrial fission [GO:0000266]; peroxisome fission [GO:0016559]; proteasome assembly [GO:0043248]; proteasome storage granule assembly [GO:1902906]; proteasome-mediated ubiquitin-dependent protein catabolic process [GO:0043161]; protein deubiquitination [GO:0016579]	cysteine-type deubiquitinase activity [GO:0004843]; metal ion binding [GO:0046872]; metallopeptidase activity [GO:0008237]; proteasome binding [GO:0070628]	cytosol [GO:0005829]; mitochondrion [GO:0005739]; nucleus [GO:0005634]; proteasome complex [GO:0000502]; proteasome regulatory particle, lid subcomplex [GO:0008541]; proteasome storage granule [GO:0034515]; cysteine-type deubiquitinase activity [GO:0004843]; metal ion binding [GO:0046872]; metallopeptidase activity [GO:0008237]; proteasome binding [GO:0070628]; mitochondrial fission [GO:0000266];…	242	425	sp|P43588|RPN11_YEAST	P43588	P43588	RPN11_YEAST	Ubiquitin carboxyl-terminal hydrolase RPN11 (EC 3.4.19.12) (26S proteasome regulatory subunit RPN11) (Protein MPR1)	Oxidation (M)	34398	Ubiquitin carboxyl-terminal hydrolase RPN11 OS=Saccharomyces cerevisiae (strain ATCC 204508 / S288c) OX=559292 GN=RPN11 PE=1 SV=1	YES	YES	YES
RPL43B	GO:0002181; GO:0003735; GO:0005829; GO:0022625; GO:0046872	15455	RPL43B YJR094W-A YJR094BW	Saccharomyces cerevisiae (strain ATCC 204508 / S288c) (Baker's yeast)	92	cytoplasmic translation [GO:0002181]	metal ion binding [GO:0046872]; structural constituent of ribosome [GO:0003735]	cytosol [GO:0005829]; cytosolic large ribosomal subunit [GO:0022625]; metal ion binding [GO:0046872]; structural constituent of ribosome [GO:0003735]; cytoplasmic translation [GO:0002181]	243	1029	sp|P0CX26|RL43B_YEAST	P0CX26	P0CX26	RL43B_YEAST	60S ribosomal protein L43-B (L37a) (Large ribosomal subunit protein eL43-B) (YL35)	Carbamidomethylation; Deamidation (NQ)	10091	60S ribosomal protein L43-B OS=Saccharomyces cerevisiae (strain ATCC 204508 / S288c) OX=559292 GN=RPL43B PE=1 SV=1	YES	YES	YES
RPL43A	GO:0002181; GO:0003735; GO:0005829; GO:0022625; GO:0046872	15455	RPL43A YPR043W YP9499.02	Saccharomyces cerevisiae (strain ATCC 204508 / S288c) (Baker's yeast)	92	cytoplasmic translation [GO:0002181]	metal ion binding [GO:0046872]; structural constituent of ribosome [GO:0003735]	cytosol [GO:0005829]; cytosolic large ribosomal subunit [GO:0022625]; metal ion binding [GO:0046872]; structural constituent of ribosome [GO:0003735]; cytoplasmic translation [GO:0002181]	243	1030	sp|P0CX25|RL43A_YEAST	P0CX25	P0CX25	RL43A_YEAST	60S ribosomal protein L43-A (L37a) (Large ribosomal subunit protein eL43-A) (YL35)	Carbamidomethylation; Deamidation (NQ)	10091	60S ribosomal protein L43-A OS=Saccharomyces cerevisiae (strain ATCC 204508 / S288c) OX=559292 GN=RPL43A PE=1 SV=1	YES	YES	YES
RPL26A	GO:0002181; GO:0003723; GO:0003735; GO:0005829; GO:0022625; GO:0042273	12300	RPL26A RPL26 RPL33A YLR344W L8300.4	Saccharomyces cerevisiae (strain ATCC 204508 / S288c) (Baker's yeast)	127	cytoplasmic translation [GO:0002181]; ribosomal large subunit biogenesis [GO:0042273]	RNA binding [GO:0003723]; structural constituent of ribosome [GO:0003735]	cytosol [GO:0005829]; cytosolic large ribosomal subunit [GO:0022625]; RNA binding [GO:0003723]; structural constituent of ribosome [GO:0003735]; cytoplasmic translation [GO:0002181]; ribosomal large subunit biogenesis [GO:0042273]	245	269	sp|P05743|RL26A_YEAST	P05743	P05743	RL26A_YEAST	60S ribosomal protein L26-A (L33) (Large ribosomal subunit protein uL24-A) (YL33)	Oxidation (M)	14234	60S ribosomal protein L26-A OS=Saccharomyces cerevisiae (strain ATCC 204508 / S288c) OX=559292 GN=RPL26A PE=1 SV=3	YES	YES	YES
SSQ1	GO:0005524; GO:0005737; GO:0005739; GO:0005759; GO:0006879; GO:0016226; GO:0016887; GO:0031072; GO:0042026; GO:0044183; GO:0051082; GO:0051085; GO:0097428; GO:0106034; GO:0140662	11626	SSQ1 SSC2 YLR369W	Saccharomyces cerevisiae (strain ATCC 204508 / S288c) (Baker's yeast)	657	chaperone cofactor-dependent protein refolding [GO:0051085]; intracellular iron ion homeostasis [GO:0006879]; iron-sulfur cluster assembly [GO:0016226]; protein maturation by [2Fe-2S] cluster transfer [GO:0106034]; protein maturation by iron-sulfur cluster transfer [GO:0097428]; protein refolding [GO:0042026]	ATP binding [GO:0005524]; ATP hydrolysis activity [GO:0016887]; ATP-dependent protein folding chaperone [GO:0140662]; heat shock protein binding [GO:0031072]; protein folding chaperone [GO:0044183]; unfolded protein binding [GO:0051082]	cytoplasm [GO:0005737]; mitochondrial matrix [GO:0005759]; mitochondrion [GO:0005739]; ATP binding [GO:0005524]; ATP hydrolysis activity [GO:0016887]; ATP-dependent protein folding chaperone [GO:0140662]; heat shock protein binding [GO:0031072]; protein folding chaperone [GO:0044183]; unfolded protein binding [GO:0051082]; chaperone cofactor-dependent protein refolding [GO:0051085]; intracellular…	247	337	sp|Q05931|HSP7Q_YEAST	Q05931	Q05931	HSP7Q_YEAST	Iron-sulfur cluster biogenesis chaperone, mitochondrial (EC 3.6.4.10) (Heat shock protein SSQ1, mitochondrial) (Stress-seventy subfamily Q protein 1) (mtHSP70 homolog)	Oxidation (M); Deamidation (NQ)	72365	Iron-sulfur cluster biogenesis chaperone mitochondrial OS=Saccharomyces cerevisiae (strain ATCC 204508 / S288c) OX=559292 GN=SSQ1 PE=1 SV=1	YES	YES	YES
NUC1	GO:0000014; GO:0003676; GO:0004520; GO:0004521; GO:0004529; GO:0004540; GO:0005634; GO:0005739; GO:0005743; GO:0005829; GO:0006308; GO:0006309; GO:0006310; GO:0006401; GO:0006915; GO:0046872; GO:0051607	11068	NUC1 YJL208C HRE329 J0310	Saccharomyces cerevisiae (strain ATCC 204508 / S288c) (Baker's yeast)	329	apoptotic DNA fragmentation [GO:0006309]; apoptotic process [GO:0006915]; defense response to virus [GO:0051607]; DNA catabolic process [GO:0006308]; DNA recombination [GO:0006310]; RNA catabolic process [GO:0006401]	DNA endonuclease activity [GO:0004520]; DNA exonuclease activity [GO:0004529]; metal ion binding [GO:0046872]; nucleic acid binding [GO:0003676]; ribonuclease activity [GO:0004540]; RNA endonuclease activity [GO:0004521]; single-stranded DNA endodeoxyribonuclease activity [GO:0000014]	cytosol [GO:0005829]; mitochondrial inner membrane [GO:0005743]; mitochondrion [GO:0005739]; nucleus [GO:0005634]; DNA endonuclease activity [GO:0004520]; DNA exonuclease activity [GO:0004529]; metal ion binding [GO:0046872]; nucleic acid binding [GO:0003676]; ribonuclease activity [GO:0004540]; RNA endonuclease activity [GO:0004521]; single-stranded DNA endodeoxyribonuclease activity [GO:0000014…	248	610	sp|P08466|NUC1_YEAST	P08466	P08466	NUC1_YEAST	Mitochondrial nuclease (EC 3.1.30.-)	Deamidation (NQ)	37210	Mitochondrial nuclease OS=Saccharomyces cerevisiae (strain ATCC 204508 / S288c) OX=559292 GN=NUC1 PE=1 SV=1	YES	YES	YES
SHB17	GO:0005634; GO:0005737; GO:0005975; GO:0016491; GO:0046390; GO:0050278	12335	SHB17 YKR043C	Saccharomyces cerevisiae (strain ATCC 204508 / S288c) (Baker's yeast)	271	carbohydrate metabolic process [GO:0005975]; ribose phosphate biosynthetic process [GO:0046390]	oxidoreductase activity [GO:0016491]; sedoheptulose-bisphosphatase activity [GO:0050278]	cytoplasm [GO:0005737]; nucleus [GO:0005634]; oxidoreductase activity [GO:0016491]; sedoheptulose-bisphosphatase activity [GO:0050278]; carbohydrate metabolic process [GO:0005975]; ribose phosphate biosynthetic process [GO:0046390]	250	1147	sp|P36136|SHB17_YEAST	P36136	P36136	SHB17_YEAST	Sedoheptulose 1,7-bisphosphatase (EC 3.1.3.37)	Carbamidomethylation; Deamidation (NQ)	31022	Sedoheptulose 1 7-bisphosphatase OS=Saccharomyces cerevisiae (strain ATCC 204508 / S288c) OX=559292 GN=SHB17 PE=1 SV=1	YES	YES	YES
	GO:0004573; GO:0005737; GO:0006487; GO:0009311	19074	YMR196W YM9646.09	Saccharomyces cerevisiae (strain ATCC 204508 / S288c) (Baker's yeast)	1088	oligosaccharide metabolic process [GO:0009311]; protein N-linked glycosylation [GO:0006487]	Glc3Man9GlcNAc2 oligosaccharide glucosidase activity [GO:0004573]	cytoplasm [GO:0005737]; Glc3Man9GlcNAc2 oligosaccharide glucosidase activity [GO:0004573]; oligosaccharide metabolic process [GO:0009311]; protein N-linked glycosylation [GO:0006487]	251	93	sp|Q04336|YM54_YEAST	Q04336	Q04336	YM54_YEAST	Uncharacterized protein YMR196W	Carbamidomethylation; Deamidation (NQ)	126624	Uncharacterized protein YMR196W OS=Saccharomyces cerevisiae (strain ATCC 204508 / S288c) OX=559292 GN=YMR196W PE=1 SV=1	YES	YES	NO
ACO2	GO:0003994; GO:0005739; GO:0005829; GO:0006099; GO:0019878; GO:0046872; GO:0051539	11127	ACO2 YJL200C J0327	Saccharomyces cerevisiae (strain ATCC 204508 / S288c) (Baker's yeast)	789	lysine biosynthetic process via aminoadipic acid [GO:0019878]; tricarboxylic acid cycle [GO:0006099]	4 iron, 4 sulfur cluster binding [GO:0051539]; aconitate hydratase activity [GO:0003994]; metal ion binding [GO:0046872]	cytosol [GO:0005829]; mitochondrion [GO:0005739]; 4 iron, 4 sulfur cluster binding [GO:0051539]; aconitate hydratase activity [GO:0003994]; metal ion binding [GO:0046872]; lysine biosynthetic process via aminoadipic acid [GO:0019878]; tricarboxylic acid cycle [GO:0006099]	252	401	sp|P39533|ACON2_YEAST	P39533	P39533	ACON2_YEAST	Homocitrate dehydratase, mitochondrial (EC 4.2.1.-) (Aconitase 2)	Oxidation (M); Deamidation (NQ)	86583	Homocitrate dehydratase mitochondrial OS=Saccharomyces cerevisiae (strain ATCC 204508 / S288c) OX=559292 GN=ACO2 PE=1 SV=1	YES	YES	YES
ILV3	GO:0004160; GO:0005739; GO:0009082; GO:0009097; GO:0009099; GO:0046872; GO:0051537	10694	ILV3 YJR016C J1450	Saccharomyces cerevisiae (strain ATCC 204508 / S288c) (Baker's yeast)	585	branched-chain amino acid biosynthetic process [GO:0009082]; isoleucine biosynthetic process [GO:0009097]; valine biosynthetic process [GO:0009099]	2 iron, 2 sulfur cluster binding [GO:0051537]; dihydroxy-acid dehydratase activity [GO:0004160]; metal ion binding [GO:0046872]	mitochondrion [GO:0005739]; 2 iron, 2 sulfur cluster binding [GO:0051537]; dihydroxy-acid dehydratase activity [GO:0004160]; metal ion binding [GO:0046872]; branched-chain amino acid biosynthetic process [GO:0009082]; isoleucine biosynthetic process [GO:0009097]; valine biosynthetic process [GO:0009099]	253	733	sp|P39522|ILV3_YEAST	P39522	P39522	ILV3_YEAST	Dihydroxy-acid dehydratase, mitochondrial (DAD) (EC 4.2.1.9)	Carbamidomethylation; Oxidation (M); Deamidation (NQ)	62861	Dihydroxy-acid dehydratase mitochondrial OS=Saccharomyces cerevisiae (strain ATCC 204508 / S288c) OX=559292 GN=ILV3 PE=1 SV=2	YES	YES	YES
ARG8	GO:0003992; GO:0005739; GO:0005759; GO:0006526; GO:0006592; GO:0030170; GO:0042802	11493	ARG8 YOL140W	Saccharomyces cerevisiae (strain ATCC 204508 / S288c) (Baker's yeast)	423	arginine biosynthetic process [GO:0006526]; ornithine biosynthetic process [GO:0006592]	identical protein binding [GO:0042802]; N2-acetyl-L-ornithine:2-oxoglutarate 5-aminotransferase activity [GO:0003992]; pyridoxal phosphate binding [GO:0030170]	mitochondrial matrix [GO:0005759]; mitochondrion [GO:0005739]; identical protein binding [GO:0042802]; N2-acetyl-L-ornithine:2-oxoglutarate 5-aminotransferase activity [GO:0003992]; pyridoxal phosphate binding [GO:0030170]; arginine biosynthetic process [GO:0006526]; ornithine biosynthetic process [GO:0006592]	255	1159	sp|P18544|ARGD_YEAST	P18544	P18544	ARGD_YEAST	Acetylornithine aminotransferase, mitochondrial (ACOAT) (EC 2.6.1.11)	Carbamidomethylation; Deamidation (NQ)	46681	Acetylornithine aminotransferase mitochondrial OS=Saccharomyces cerevisiae (strain ATCC 204508 / S288c) OX=559292 GN=ARG8 PE=1 SV=1	YES	YES	YES
CTT1	GO:0000302; GO:0004096; GO:0005737; GO:0005739; GO:0005777; GO:0020037; GO:0042542; GO:0042744; GO:0046872	15290	CTT1 YGR088W	Saccharomyces cerevisiae (strain ATCC 204508 / S288c) (Baker's yeast)	562	hydrogen peroxide catabolic process [GO:0042744]; response to hydrogen peroxide [GO:0042542]; response to reactive oxygen species [GO:0000302]	catalase activity [GO:0004096]; heme binding [GO:0020037]; metal ion binding [GO:0046872]	cytoplasm [GO:0005737]; mitochondrion [GO:0005739]; peroxisome [GO:0005777]; catalase activity [GO:0004096]; heme binding [GO:0020037]; metal ion binding [GO:0046872]; hydrogen peroxide catabolic process [GO:0042744]; response to hydrogen peroxide [GO:0042542]; response to reactive oxygen species [GO:0000302]	256	192	sp|P06115|CATT_YEAST	P06115	P06115	CATT_YEAST	Catalase T (EC 1.11.1.6)	Deamidation (NQ)	64583	Catalase T OS=Saccharomyces cerevisiae (strain ATCC 204508 / S288c) OX=559292 GN=CTT1 PE=1 SV=3	YES	YES	YES
CIT2	GO:0004108; GO:0005737; GO:0005739; GO:0005759; GO:0005777; GO:0005975; GO:0006099; GO:0006101; GO:0042802	12628	CIT2 YCR005C YCR043 YCR5C	Saccharomyces cerevisiae (strain ATCC 204508 / S288c) (Baker's yeast)	460	carbohydrate metabolic process [GO:0005975]; citrate metabolic process [GO:0006101]; tricarboxylic acid cycle [GO:0006099]	citrate (Si)-synthase activity [GO:0004108]; identical protein binding [GO:0042802]	cytoplasm [GO:0005737]; mitochondrial matrix [GO:0005759]; mitochondrion [GO:0005739]; peroxisome [GO:0005777]; citrate (Si)-synthase activity [GO:0004108]; identical protein binding [GO:0042802]; carbohydrate metabolic process [GO:0005975]; citrate metabolic process [GO:0006101]; tricarboxylic acid cycle [GO:0006099]	257	411	sp|P08679|CISY2_YEAST	P08679	P08679	CISY2_YEAST	Citrate synthase, peroxisomal (EC 2.3.3.16)	Deamidation (NQ)	51413	Citrate synthase peroxisomal OS=Saccharomyces cerevisiae (strain ATCC 204508 / S288c) OX=559292 GN=CIT2 PE=1 SV=1	YES	YES	YES
TMA19	GO:0002181; GO:0005509; GO:0005737; GO:0005739; GO:0005829; GO:0005874; GO:0007026; GO:0010494; GO:0010507	6511	TMA19 MMI1 YKL056C YKL312	Saccharomyces cerevisiae (strain ATCC 204508 / S288c) (Baker's yeast)	167	cytoplasmic translation [GO:0002181]; negative regulation of autophagy [GO:0010507]; negative regulation of microtubule depolymerization [GO:0007026]	calcium ion binding [GO:0005509]	cytoplasm [GO:0005737]; cytoplasmic stress granule [GO:0010494]; cytosol [GO:0005829]; microtubule [GO:0005874]; mitochondrion [GO:0005739]; calcium ion binding [GO:0005509]; cytoplasmic translation [GO:0002181]; negative regulation of autophagy [GO:0010507]; negative regulation of microtubule depolymerization [GO:0007026]	258	1734	sp|P35691|TCTP_YEAST	P35691	P35691	TCTP_YEAST	Translationally-controlled tumor protein homolog (TCTP) (Microtubule and mitochondria-interacting protein 1) (Translation machinery-associated protein 19)	Deamidation (NQ)	18741	Translationally-controlled tumor protein homolog OS=Saccharomyces cerevisiae (strain ATCC 204508 / S288c) OX=559292 GN=TMA19 PE=1 SV=1	YES	YES	YES
POL30	GO:0000278; GO:0000710; GO:0000781; GO:0003677; GO:0005634; GO:0005657; GO:0006272; GO:0006273; GO:0006289; GO:0006298; GO:0006301; GO:0007064; GO:0019985; GO:0030337; GO:0030466; GO:0031509; GO:0034087; GO:0035753; GO:0042802; GO:0043626; GO:0045739; GO:0045740; GO:0070987; GO:1902394; GO:1903022; GO:1905779	15135	POL30 YBR088C YBR0811	Saccharomyces cerevisiae (strain ATCC 204508 / S288c) (Baker's yeast)	258	error-free translesion synthesis [GO:0070987]; establishment of mitotic sister chromatid cohesion [GO:0034087]; lagging strand elongation [GO:0006273]; leading strand elongation [GO:0006272]; maintenance of DNA trinucleotide repeats [GO:0035753]; meiotic mismatch repair [GO:0000710]; mismatch repair [GO:0006298]; mitotic cell cycle [GO:0000278]; mitotic sister chromatid cohesion [GO:0007064]; nuc…	DNA binding [GO:0003677]; DNA polymerase processivity factor activity [GO:0030337]; identical protein binding [GO:0042802]	chromosome, telomeric region [GO:0000781]; nucleus [GO:0005634]; PCNA complex [GO:0043626]; replication fork [GO:0005657]; DNA binding [GO:0003677]; DNA polymerase processivity factor activity [GO:0030337]; identical protein binding [GO:0042802]; error-free translesion synthesis [GO:0070987]; establishment of mitotic sister chromatid cohesion [GO:0034087]; lagging strand elongation [GO:0006273]; …	259	679	sp|P15873|PCNA_YEAST	P15873	P15873	PCNA_YEAST	Proliferating cell nuclear antigen (PCNA)		28916	Proliferating cell nuclear antigen OS=Saccharomyces cerevisiae (strain ATCC 204508 / S288c) OX=559292 GN=POL30 PE=1 SV=1	YES	YES	YES
RPS24B	GO:0000462; GO:0002181; GO:0003735; GO:0005829; GO:0022627	9513	RPS24B RPS24EB YIL069C	Saccharomyces cerevisiae (strain ATCC 204508 / S288c) (Baker's yeast)	135	cytoplasmic translation [GO:0002181]; maturation of SSU-rRNA from tricistronic rRNA transcript (SSU-rRNA, 5.8S rRNA, LSU-rRNA) [GO:0000462]	structural constituent of ribosome [GO:0003735]	cytosol [GO:0005829]; cytosolic small ribosomal subunit [GO:0022627]; structural constituent of ribosome [GO:0003735]; cytoplasmic translation [GO:0002181]; maturation of SSU-rRNA from tricistronic rRNA transcript (SSU-rRNA, 5.8S rRNA, LSU-rRNA) [GO:0000462]	260	457	sp|P0CX32|RS24B_YEAST	P0CX32	P0CX32	RS24B_YEAST	40S ribosomal protein S24-B (RP50) (Small ribosomal subunit protein eS24-B)	Deamidation (NQ)	15329	40S ribosomal protein S24-B OS=Saccharomyces cerevisiae (strain ATCC 204508 / S288c) OX=559292 GN=RPS24B PE=1 SV=1	YES	YES	NO
RPS24A	GO:0000462; GO:0002181; GO:0003735; GO:0005739; GO:0005829; GO:0022627	9513	RPS24A RPS24EA YER074W	Saccharomyces cerevisiae (strain ATCC 204508 / S288c) (Baker's yeast)	135	cytoplasmic translation [GO:0002181]; maturation of SSU-rRNA from tricistronic rRNA transcript (SSU-rRNA, 5.8S rRNA, LSU-rRNA) [GO:0000462]	structural constituent of ribosome [GO:0003735]	cytosol [GO:0005829]; cytosolic small ribosomal subunit [GO:0022627]; mitochondrion [GO:0005739]; structural constituent of ribosome [GO:0003735]; cytoplasmic translation [GO:0002181]; maturation of SSU-rRNA from tricistronic rRNA transcript (SSU-rRNA, 5.8S rRNA, LSU-rRNA) [GO:0000462]	260	458	sp|P0CX31|RS24A_YEAST	P0CX31	P0CX31	RS24A_YEAST	40S ribosomal protein S24-A (RP50) (Small ribosomal subunit protein eS24-A)	Deamidation (NQ)	15329	40S ribosomal protein S24-A OS=Saccharomyces cerevisiae (strain ATCC 204508 / S288c) OX=559292 GN=RPS24A PE=1 SV=1	YES	YES	NO
FCY1	GO:0004131; GO:0005634; GO:0005737; GO:0008270; GO:0008655; GO:0008835; GO:0019858; GO:0044206; GO:0046087; GO:0102480	13326	FCY1 YPR062W YP9499.17	Saccharomyces cerevisiae (strain ATCC 204508 / S288c) (Baker's yeast)	158	cytidine metabolic process [GO:0046087]; cytosine metabolic process [GO:0019858]; pyrimidine-containing compound salvage [GO:0008655]; UMP salvage [GO:0044206]	5-fluorocytosine deaminase activity [GO:0102480]; cytosine deaminase activity [GO:0004131]; diaminohydroxyphosphoribosylaminopyrimidine deaminase activity [GO:0008835]; zinc ion binding [GO:0008270]	cytoplasm [GO:0005737]; nucleus [GO:0005634]; 5-fluorocytosine deaminase activity [GO:0102480]; cytosine deaminase activity [GO:0004131]; diaminohydroxyphosphoribosylaminopyrimidine deaminase activity [GO:0008835]; zinc ion binding [GO:0008270]; cytidine metabolic process [GO:0046087]; cytosine metabolic process [GO:0019858]; pyrimidine-containing compound salvage [GO:0008655]; UMP salvage [GO:00…	261	1705	sp|Q12178|FCY1_YEAST	Q12178	Q12178	FCY1_YEAST	Cytosine deaminase (yCD) (EC 3.5.4.1) (Cytosine aminohydrolase) (Fluorocytosine resistance protein 1)	Carbamidomethylation; Deamidation (NQ)	17507	Cytosine deaminase OS=Saccharomyces cerevisiae (strain ATCC 204508 / S288c) OX=559292 GN=FCY1 PE=1 SV=1	YES	YES	YES
URA2	GO:0004070; GO:0004088; GO:0004151; GO:0005524; GO:0005737; GO:0005739; GO:0005829; GO:0006207; GO:0006228; GO:0006541; GO:0016020; GO:0016597; GO:0019240; GO:0044205; GO:0045984; GO:0046872	15862	URA2 YJL130C J0686	Saccharomyces cerevisiae (strain ATCC 204508 / S288c) (Baker's yeast)	2214	'de novo' pyrimidine nucleobase biosynthetic process [GO:0006207]; 'de novo' UMP biosynthetic process [GO:0044205]; citrulline biosynthetic process [GO:0019240]; glutamine metabolic process [GO:0006541]; negative regulation of pyrimidine nucleobase metabolic process [GO:0045984]; UTP biosynthetic process [GO:0006228]	amino acid binding [GO:0016597]; aspartate carbamoyltransferase activity [GO:0004070]; ATP binding [GO:0005524]; carbamoyl-phosphate synthase (glutamine-hydrolyzing) activity [GO:0004088]; dihydroorotase activity [GO:0004151]; metal ion binding [GO:0046872]	cytoplasm [GO:0005737]; cytosol [GO:0005829]; membrane [GO:0016020]; mitochondrion [GO:0005739]; amino acid binding [GO:0016597]; aspartate carbamoyltransferase activity [GO:0004070]; ATP binding [GO:0005524]; carbamoyl-phosphate synthase (glutamine-hydrolyzing) activity [GO:0004088]; dihydroorotase activity [GO:0004151]; metal ion binding [GO:0046872]; 'de novo' pyrimidine nucleobase biosyntheti…	262	112	sp|P07259|PYR1_YEAST	P07259	P07259	PYR1_YEAST	Protein URA2 [Includes: Glutamine-dependent carbamoyl-phosphate synthase (EC 6.3.5.5); Aspartate carbamoyltransferase (EC 2.1.3.2)]	Carbamidomethylation; Deamidation (NQ)	245038	Protein URA2 OS=Saccharomyces cerevisiae (strain ATCC 204508 / S288c) OX=559292 GN=URA2 PE=1 SV=5	YES	YES	YES
ZWF1	GO:0004345; GO:0005737; GO:0005829; GO:0006006; GO:0006740; GO:0009051; GO:0042542; GO:0050661	11461	ZWF1 MET19 YNL241C N1110	Saccharomyces cerevisiae (strain ATCC 204508 / S288c) (Baker's yeast)	505	glucose metabolic process [GO:0006006]; NADPH regeneration [GO:0006740]; pentose-phosphate shunt, oxidative branch [GO:0009051]; response to hydrogen peroxide [GO:0042542]	glucose-6-phosphate dehydrogenase activity [GO:0004345]; NADP binding [GO:0050661]	cytoplasm [GO:0005737]; cytosol [GO:0005829]; glucose-6-phosphate dehydrogenase activity [GO:0004345]; NADP binding [GO:0050661]; glucose metabolic process [GO:0006006]; NADPH regeneration [GO:0006740]; pentose-phosphate shunt, oxidative branch [GO:0009051]; response to hydrogen peroxide [GO:0042542]	263	550	sp|P11412|G6PD_YEAST	P11412	P11412	G6PD_YEAST	Glucose-6-phosphate 1-dehydrogenase (G6PD) (EC 1.1.1.49)	Oxidation (M); Deamidation (NQ)	57522	Glucose-6-phosphate 1-dehydrogenase OS=Saccharomyces cerevisiae (strain ATCC 204508 / S288c) OX=559292 GN=ZWF1 PE=1 SV=4	YES	YES	NO
GRE3	GO:0003729; GO:0004032; GO:0005634; GO:0005737; GO:0005829; GO:0019388; GO:0019568; GO:0032866; GO:0034599; GO:0042843; GO:0071470	7290	GRE3 YHR104W	Saccharomyces cerevisiae (strain ATCC 204508 / S288c) (Baker's yeast)	327	arabinose catabolic process [GO:0019568]; cellular response to osmotic stress [GO:0071470]; cellular response to oxidative stress [GO:0034599]; D-xylose catabolic process [GO:0042843]; galactose catabolic process [GO:0019388]	alditol:NADP+ 1-oxidoreductase activity [GO:0004032]; D-xylose:NADP reductase activity [GO:0032866]; mRNA binding [GO:0003729]	cytoplasm [GO:0005737]; cytosol [GO:0005829]; nucleus [GO:0005634]; alditol:NADP+ 1-oxidoreductase activity [GO:0004032]; D-xylose:NADP reductase activity [GO:0032866]; mRNA binding [GO:0003729]; arabinose catabolic process [GO:0019568]; cellular response to osmotic stress [GO:0071470]; cellular response to oxidative stress [GO:0034599]; D-xylose catabolic process [GO:0042843]; galactose cataboli…	264	660	sp|P38715|GRE3_YEAST	P38715	P38715	GRE3_YEAST	NADPH-dependent aldose reductase GRE3 (AR) (EC 1.1.1.21) (Genes de respuesta a estres protein 3) (NADPH-dependent aldo-keto reductase GRE3) (Xylose reductase) (EC 1.1.1.-)	Carbamidomethylation; Oxidation (M); Deamidation (NQ)	37119	NADPH-dependent aldose reductase GRE3 OS=Saccharomyces cerevisiae (strain ATCC 204508 / S288c) OX=559292 GN=GRE3 PE=1 SV=1	YES	YES	YES
RPT6	GO:0000502; GO:0005524; GO:0005634; GO:0006289; GO:0006338; GO:0008540; GO:0016887; GO:0019904; GO:0031625; GO:0032968; GO:0034515; GO:0036402; GO:0043161; GO:0043433; GO:0045899; GO:0051091; GO:0070651; GO:0070682	13321	RPT6 CIM3 CRL3 SUG1 TBPY TBY1 YGL048C	Saccharomyces cerevisiae (strain ATCC 204508 / S288c) (Baker's yeast)	405	chromatin remodeling [GO:0006338]; negative regulation of DNA-binding transcription factor activity [GO:0043433]; nonfunctional rRNA decay [GO:0070651]; nucleotide-excision repair [GO:0006289]; positive regulation of DNA-binding transcription factor activity [GO:0051091]; positive regulation of RNA polymerase II transcription preinitiation complex assembly [GO:0045899]; positive regulation of tra…	ATP binding [GO:0005524]; ATP hydrolysis activity [GO:0016887]; proteasome-activating activity [GO:0036402]; protein domain specific binding [GO:0019904]; ubiquitin protein ligase binding [GO:0031625]	nucleus [GO:0005634]; proteasome complex [GO:0000502]; proteasome regulatory particle, base subcomplex [GO:0008540]; proteasome storage granule [GO:0034515]; ATP binding [GO:0005524]; ATP hydrolysis activity [GO:0016887]; proteasome-activating activity [GO:0036402]; protein domain specific binding [GO:0019904]; ubiquitin protein ligase binding [GO:0031625]; chromatin remodeling [GO:0006338]; nega…	268	448	sp|Q01939|PRS8_YEAST	Q01939	Q01939	PRS8_YEAST	26S proteasome regulatory subunit 8 homolog (Protein CIM3) (Protein SUG1) (Tat-binding protein TBY1)	Oxidation (M); Deamidation (NQ)	45272	26S proteasome regulatory subunit 8 homolog OS=Saccharomyces cerevisiae (strain ATCC 204508 / S288c) OX=559292 GN=RPT6 PE=1 SV=4	YES	YES	YES
SEC24	GO:0000139; GO:0000149; GO:0000329; GO:0005048; GO:0005783; GO:0005789; GO:0006886; GO:0008270; GO:0016236; GO:0030127; GO:0070863; GO:0070971; GO:0090110; GO:1902953	15986	SEC24 ANU1 YIL109C	Saccharomyces cerevisiae (strain ATCC 204508 / S288c) (Baker's yeast)	926	COPII-coated vesicle cargo loading [GO:0090110]; intracellular protein transport [GO:0006886]; macroautophagy [GO:0016236]; positive regulation of ER to Golgi vesicle-mediated transport [GO:1902953]; positive regulation of protein exit from endoplasmic reticulum [GO:0070863]	signal sequence binding [GO:0005048]; SNARE binding [GO:0000149]; zinc ion binding [GO:0008270]	COPII vesicle coat [GO:0030127]; endoplasmic reticulum [GO:0005783]; endoplasmic reticulum exit site [GO:0070971]; endoplasmic reticulum membrane [GO:0005789]; fungal-type vacuole membrane [GO:0000329]; Golgi membrane [GO:0000139]; signal sequence binding [GO:0005048]; SNARE binding [GO:0000149]; zinc ion binding [GO:0008270]; COPII-coated vesicle cargo loading [GO:0090110]; intracellular protein…	269	196	sp|P40482|SEC24_YEAST	P40482	P40482	SEC24_YEAST	Protein transport protein SEC24 (Abnormal nuclear morphology 1)	Carbamidomethylation; Oxidation (M); Deamidation (NQ)	103635	Protein transport protein SEC24 OS=Saccharomyces cerevisiae (strain ATCC 204508 / S288c) OX=559292 GN=SEC24 PE=1 SV=1	YES	YES	YES
RPL20B	GO:0002181; GO:0003735; GO:0005829; GO:0022625	15864	RPL20B RPL18A1 RPL18B YOR312C O6116	Saccharomyces cerevisiae (strain ATCC 204508 / S288c) (Baker's yeast)	172	cytoplasmic translation [GO:0002181]	structural constituent of ribosome [GO:0003735]	cytosol [GO:0005829]; cytosolic large ribosomal subunit [GO:0022625]; structural constituent of ribosome [GO:0003735]; cytoplasmic translation [GO:0002181]	270	190	sp|P0CX24|RL20B_YEAST	P0CX24	P0CX24	RL20B_YEAST	60S ribosomal protein L20-B (L18a) (Large ribosomal subunit protein eL20-B)		20437	60S ribosomal protein L20-B OS=Saccharomyces cerevisiae (strain ATCC 204508 / S288c) OX=559292 GN=RPL20B PE=1 SV=1	YES	YES	YES
RPL20A	GO:0002181; GO:0003735; GO:0005829; GO:0022625	15864	RPL20A RPL18A RPL18A2 YMR242C YM9408.04C	Saccharomyces cerevisiae (strain ATCC 204508 / S288c) (Baker's yeast)	172	cytoplasmic translation [GO:0002181]	structural constituent of ribosome [GO:0003735]	cytosol [GO:0005829]; cytosolic large ribosomal subunit [GO:0022625]; structural constituent of ribosome [GO:0003735]; cytoplasmic translation [GO:0002181]	270	191	sp|P0CX23|RL20A_YEAST	P0CX23	P0CX23	RL20A_YEAST	60S ribosomal protein L20-A (L18a) (Large ribosomal subunit protein eL20-A)		20437	60S ribosomal protein L20-A OS=Saccharomyces cerevisiae (strain ATCC 204508 / S288c) OX=559292 GN=RPL20A PE=1 SV=1	YES	YES	YES
PRE2	GO:0000502; GO:0004175; GO:0004298; GO:0005634; GO:0005789; GO:0005829; GO:0010499; GO:0019774; GO:0034515; GO:0043161; GO:0080129	7937	PRE2 DOA3 PRG1 YPR103W P8283.10	Saccharomyces cerevisiae (strain ATCC 204508 / S288c) (Baker's yeast)	287	proteasomal ubiquitin-independent protein catabolic process [GO:0010499]; proteasome core complex assembly [GO:0080129]; proteasome-mediated ubiquitin-dependent protein catabolic process [GO:0043161]	endopeptidase activity [GO:0004175]; threonine-type endopeptidase activity [GO:0004298]	cytosol [GO:0005829]; endoplasmic reticulum membrane [GO:0005789]; nucleus [GO:0005634]; proteasome complex [GO:0000502]; proteasome core complex, beta-subunit complex [GO:0019774]; proteasome storage granule [GO:0034515]; endopeptidase activity [GO:0004175]; threonine-type endopeptidase activity [GO:0004298]; proteasomal ubiquitin-independent protein catabolic process [GO:0010499]; proteasome co…	271	821	sp|P30656|PSB5_YEAST	P30656	P30656	PSB5_YEAST	Proteasome subunit beta type-5 (EC 3.4.25.1) (Macropain subunit PRE2) (Multicatalytic endopeptidase complex subunit PRE2) (Proteasome component PRE2) (Proteinase YSCE subunit PRE2)	Deamidation (NQ)	31637	Proteasome subunit beta type-5 OS=Saccharomyces cerevisiae (strain ATCC 204508 / S288c) OX=559292 GN=PRE2 PE=1 SV=3	YES	YES	YES
UBA1	GO:0004839; GO:0005524; GO:0005634; GO:0005737; GO:0006511; GO:0006974; GO:0016567	13237	UBA1 YKL210W	Saccharomyces cerevisiae (strain ATCC 204508 / S288c) (Baker's yeast)	1024	DNA damage response [GO:0006974]; protein ubiquitination [GO:0016567]; ubiquitin-dependent protein catabolic process [GO:0006511]	ATP binding [GO:0005524]; ubiquitin activating enzyme activity [GO:0004839]	cytoplasm [GO:0005737]; nucleus [GO:0005634]; ATP binding [GO:0005524]; ubiquitin activating enzyme activity [GO:0004839]; DNA damage response [GO:0006974]; protein ubiquitination [GO:0016567]; ubiquitin-dependent protein catabolic process [GO:0006511]	272	171	sp|P22515|UBA1_YEAST	P22515	P22515	UBA1_YEAST	Ubiquitin-activating enzyme E1 1 (EC 6.2.1.45)	Carbamidomethylation; Deamidation (NQ)	114266	Ubiquitin-activating enzyme E1 1 OS=Saccharomyces cerevisiae (strain ATCC 204508 / S288c) OX=559292 GN=UBA1 PE=1 SV=2	YES	YES	YES
OLA1	GO:0005524; GO:0005525; GO:0005737; GO:0016887; GO:0043023; GO:0046872	17595	OLA1 YBR025C YBR0309	Saccharomyces cerevisiae (strain ATCC 204508 / S288c) (Baker's yeast)	394		ATP binding [GO:0005524]; ATP hydrolysis activity [GO:0016887]; GTP binding [GO:0005525]; metal ion binding [GO:0046872]; ribosomal large subunit binding [GO:0043023]	cytoplasm [GO:0005737]; ATP binding [GO:0005524]; ATP hydrolysis activity [GO:0016887]; GTP binding [GO:0005525]; metal ion binding [GO:0046872]; ribosomal large subunit binding [GO:0043023]	273	168	sp|P38219|OLA1_YEAST	P38219	P38219	OLA1_YEAST	Obg-like ATPase 1	Carbamidomethylation; Oxidation (M); Deamidation (NQ)	44174	Obg-like ATPase 1 OS=Saccharomyces cerevisiae (strain ATCC 204508 / S288c) OX=559292 GN=OLA1 PE=1 SV=1	YES	NO	YES
PEP4	GO:0000324; GO:0000425; GO:0004190; GO:0005739; GO:0005783; GO:0006914; GO:0008233; GO:0016236; GO:0016237; GO:0032258; GO:0032991; GO:0051603; GO:0070492; GO:0097718	9584	PEP4 PHO9 PRA1 YPL154C P2585	Saccharomyces cerevisiae (strain ATCC 204508 / S288c) (Baker's yeast)	405	autophagy [GO:0006914]; cytoplasm to vacuole transport by the Cvt pathway [GO:0032258]; lysosomal microautophagy [GO:0016237]; macroautophagy [GO:0016236]; pexophagy [GO:0000425]; proteolysis involved in protein catabolic process [GO:0051603]	aspartic-type endopeptidase activity [GO:0004190]; disordered domain specific binding [GO:0097718]; oligosaccharide binding [GO:0070492]; peptidase activity [GO:0008233]	endoplasmic reticulum [GO:0005783]; fungal-type vacuole [GO:0000324]; mitochondrion [GO:0005739]; protein-containing complex [GO:0032991]; aspartic-type endopeptidase activity [GO:0004190]; disordered domain specific binding [GO:0097718]; oligosaccharide binding [GO:0070492]; peptidase activity [GO:0008233]; autophagy [GO:0006914]; cytoplasm to vacuole transport by the Cvt pathway [GO:0032258]; l…	274	730	sp|P07267|CARP_YEAST	P07267	P07267	CARP_YEAST	Saccharopepsin (EC 3.4.23.25) (Aspartate protease) (PrA) (Proteinase A) (Carboxypeptidase Y-deficient protein 4) (Proteinase YSCA)	Carbamidomethylation; Deamidation (NQ)	44499	Saccharopepsin OS=Saccharomyces cerevisiae (strain ATCC 204508 / S288c) OX=559292 GN=PEP4 PE=1 SV=1	YES	YES	YES
HSP42	GO:0005737; GO:0006457; GO:0007010; GO:0009408; GO:0009651; GO:0042542; GO:0043621; GO:0051082; GO:0051259; GO:0140311	7589	HSP42 YDR171W YD9395.04	Saccharomyces cerevisiae (strain ATCC 204508 / S288c) (Baker's yeast)	375	cytoskeleton organization [GO:0007010]; protein complex oligomerization [GO:0051259]; protein folding [GO:0006457]; response to heat [GO:0009408]; response to hydrogen peroxide [GO:0042542]; response to salt stress [GO:0009651]	protein self-association [GO:0043621]; protein sequestering activity [GO:0140311]; unfolded protein binding [GO:0051082]	cytoplasm [GO:0005737]; protein self-association [GO:0043621]; protein sequestering activity [GO:0140311]; unfolded protein binding [GO:0051082]; cytoskeleton organization [GO:0007010]; protein complex oligomerization [GO:0051259]; protein folding [GO:0006457]; response to heat [GO:0009408]; response to hydrogen peroxide [GO:0042542]; response to salt stress [GO:0009651]	276	3517	sp|Q12329|HSP42_YEAST	Q12329	Q12329	HSP42_YEAST	Heat shock protein 42 (42 kDa heat shock protein)		42817	Heat shock protein 42 OS=Saccharomyces cerevisiae (strain ATCC 204508 / S288c) OX=559292 GN=HSP42 PE=1 SV=1	YES	YES	YES
SPT5	GO:0000245; GO:0000993; GO:0001042; GO:0001179; GO:0003677; GO:0003729; GO:0005634; GO:0005694; GO:0005739; GO:0006355; GO:0006368; GO:0008298; GO:0010508; GO:0017070; GO:0019843; GO:0030619; GO:0030620; GO:0030621; GO:0030623; GO:0032044; GO:0032968; GO:0044877; GO:0070990; GO:0090262; GO:0140673; GO:2000232; GO:2001208; GO:2001209	15634	SPT5 YML010W YM9571.08	Saccharomyces cerevisiae (strain ATCC 204508 / S288c) (Baker's yeast)	1063	intracellular mRNA localization [GO:0008298]; negative regulation of transcription elongation by RNA polymerase I [GO:2001208]; positive regulation of autophagy [GO:0010508]; positive regulation of transcription elongation by RNA polymerase I [GO:2001209]; positive regulation of transcription elongation by RNA polymerase II [GO:0032968]; regulation of DNA-templated transcription [GO:0006355]; reg…	DNA binding [GO:0003677]; mRNA binding [GO:0003729]; protein-containing complex binding [GO:0044877]; RNA polymerase I core binding [GO:0001042]; RNA polymerase I general transcription initiation factor binding [GO:0001179]; RNA polymerase II complex binding [GO:0000993]; rRNA binding [GO:0019843]; snRNP binding [GO:0070990]; U1 snRNA binding [GO:0030619]; U2 snRNA binding [GO:0030620]; U4 snRNA …	chromosome [GO:0005694]; DSIF complex [GO:0032044]; mitochondrion [GO:0005739]; nucleus [GO:0005634]; DNA binding [GO:0003677]; mRNA binding [GO:0003729]; protein-containing complex binding [GO:0044877]; RNA polymerase I core binding [GO:0001042]; RNA polymerase I general transcription initiation factor binding [GO:0001179]; RNA polymerase II complex binding [GO:0000993]; rRNA binding [GO:0019843…	277	149	sp|P27692|SPT5_YEAST	P27692	P27692	SPT5_YEAST	Transcription elongation factor SPT5 (Chromatin elongation factor SPT5)	Deamidation (NQ)	115650	Transcription elongation factor SPT5 OS=Saccharomyces cerevisiae (strain ATCC 204508 / S288c) OX=559292 GN=SPT5 PE=1 SV=1	YES	YES	YES
ILS1	GO:0000049; GO:0002161; GO:0004822; GO:0005524; GO:0005829; GO:0006428	15574	ILS1 YBL076C YBL0734	Saccharomyces cerevisiae (strain ATCC 204508 / S288c) (Baker's yeast)	1072	isoleucyl-tRNA aminoacylation [GO:0006428]	aminoacyl-tRNA editing activity [GO:0002161]; ATP binding [GO:0005524]; isoleucine-tRNA ligase activity [GO:0004822]; tRNA binding [GO:0000049]	cytosol [GO:0005829]; aminoacyl-tRNA editing activity [GO:0002161]; ATP binding [GO:0005524]; isoleucine-tRNA ligase activity [GO:0004822]; tRNA binding [GO:0000049]; isoleucyl-tRNA aminoacylation [GO:0006428]	278	99	sp|P09436|SYIC_YEAST	P09436	P09436	SYIC_YEAST	Isoleucine--tRNA ligase, cytoplasmic (EC 6.1.1.5) (Isoleucyl-tRNA synthetase) (IleRS)	Carbamidomethylation; Deamidation (NQ)	122983	Isoleucine--tRNA ligase cytoplasmic OS=Saccharomyces cerevisiae (strain ATCC 204508 / S288c) OX=559292 GN=ILS1 PE=1 SV=1	YES	YES	NO
BNA3	GO:0005737; GO:0005739; GO:0016212; GO:0030170; GO:0034276; GO:0047536; GO:0097053	11219	BNA3 YJL060W J1138	Saccharomyces cerevisiae (strain ATCC 204508 / S288c) (Baker's yeast)	444	kynurenic acid biosynthetic process [GO:0034276]; L-kynurenine catabolic process [GO:0097053]	2-aminoadipate transaminase activity [GO:0047536]; kynurenine-oxoglutarate transaminase activity [GO:0016212]; pyridoxal phosphate binding [GO:0030170]	cytoplasm [GO:0005737]; mitochondrion [GO:0005739]; 2-aminoadipate transaminase activity [GO:0047536]; kynurenine-oxoglutarate transaminase activity [GO:0016212]; pyridoxal phosphate binding [GO:0030170]; kynurenic acid biosynthetic process [GO:0034276]; L-kynurenine catabolic process [GO:0097053]	279	388	sp|P47039|BNA3_YEAST	P47039	P47039	BNA3_YEAST	Probable kynurenine--oxoglutarate transaminase BNA3 (EC 2.6.1.7) (Biosynthesis of nicotinic acid protein 3) (Kynurenine aminotransferase)	Oxidation (M); Deamidation (NQ)	50082	Probable kynurenine--oxoglutarate transaminase BNA3 OS=Saccharomyces cerevisiae (strain ATCC 204508 / S288c) OX=559292 GN=BNA3 PE=1 SV=1	YES	YES	YES
MET3	GO:0000096; GO:0004781; GO:0005524; GO:0005737; GO:0005739; GO:0010134; GO:0019379; GO:0070814	17559	MET3 YJR010W J1436	Saccharomyces cerevisiae (strain ATCC 204508 / S288c) (Baker's yeast)	511	hydrogen sulfide biosynthetic process [GO:0070814]; sulfate assimilation via adenylyl sulfate reduction [GO:0010134]; sulfate assimilation, phosphoadenylyl sulfate reduction by phosphoadenylyl-sulfate reductase (thioredoxin) [GO:0019379]; sulfur amino acid metabolic process [GO:0000096]	ATP binding [GO:0005524]; sulfate adenylyltransferase (ATP) activity [GO:0004781]	cytoplasm [GO:0005737]; mitochondrion [GO:0005739]; ATP binding [GO:0005524]; sulfate adenylyltransferase (ATP) activity [GO:0004781]; hydrogen sulfide biosynthetic process [GO:0070814]; sulfate assimilation via adenylyl sulfate reduction [GO:0010134]; sulfate assimilation, phosphoadenylyl sulfate reduction by phosphoadenylyl-sulfate reductase (thioredoxin) [GO:0019379]; sulfur amino acid metabol…	281	231	sp|P08536|MET3_YEAST	P08536	P08536	MET3_YEAST	Sulfate adenylyltransferase (EC 2.7.7.4) (ATP-sulfurylase) (Methionine-requiring protein 3) (Sulfate adenylate transferase) (SAT)	Oxidation (M); Deamidation (NQ)	57725	Sulfate adenylyltransferase OS=Saccharomyces cerevisiae (strain ATCC 204508 / S288c) OX=559292 GN=MET3 PE=1 SV=2	YES	YES	NO
RPS22A	GO:0002181; GO:0003735; GO:0005829; GO:0022627	14610	RPS22A RPS24 RPS24A YJL190C J0355	Saccharomyces cerevisiae (strain ATCC 204508 / S288c) (Baker's yeast)	130	cytoplasmic translation [GO:0002181]	structural constituent of ribosome [GO:0003735]	cytosol [GO:0005829]; cytosolic small ribosomal subunit [GO:0022627]; structural constituent of ribosome [GO:0003735]; cytoplasmic translation [GO:0002181]	283	295	sp|P0C0W1|RS22A_YEAST	P0C0W1	P0C0W1	RS22A_YEAST	40S ribosomal protein S22-A (RP50) (S24) (Small ribosomal subunit protein uS8-A) (YP58) (YS22)		14626	40S ribosomal protein S22-A OS=Saccharomyces cerevisiae (strain ATCC 204508 / S288c) OX=559292 GN=RPS22A PE=1 SV=2	YES	YES	YES
RPS22B	GO:0002181; GO:0003735; GO:0005829; GO:0022627	14610	RPS22B RPS24B YLR367W L8039.6	Saccharomyces cerevisiae (strain ATCC 204508 / S288c) (Baker's yeast)	130	cytoplasmic translation [GO:0002181]	structural constituent of ribosome [GO:0003735]	cytosol [GO:0005829]; cytosolic small ribosomal subunit [GO:0022627]; structural constituent of ribosome [GO:0003735]; cytoplasmic translation [GO:0002181]	283	296	sp|Q3E7Y3|RS22B_YEAST	Q3E7Y3	Q3E7Y3	RS22B_YEAST	40S ribosomal protein S22-B (RP50) (S24) (Small ribosomal subunit protein uS8-B) (YP58) (YS22)		14626	40S ribosomal protein S22-B OS=Saccharomyces cerevisiae (strain ATCC 204508 / S288c) OX=559292 GN=RPS22B PE=1 SV=3	YES	YES	YES
GLN1	GO:0004356; GO:0005524; GO:0005634; GO:0005737; GO:0006542; GO:0034399	12311	GLN1 YPR035W YP3085.01 YP9367.15	Saccharomyces cerevisiae (strain ATCC 204508 / S288c) (Baker's yeast)	370	glutamine biosynthetic process [GO:0006542]	ATP binding [GO:0005524]; glutamate-ammonia ligase activity [GO:0004356]	cytoplasm [GO:0005737]; nuclear periphery [GO:0034399]; nucleus [GO:0005634]; ATP binding [GO:0005524]; glutamate-ammonia ligase activity [GO:0004356]; glutamine biosynthetic process [GO:0006542]	284	844	sp|P32288|GLNA_YEAST	P32288	P32288	GLNA_YEAST	Glutamine synthetase (GS) (EC 6.3.1.2) (Glutamate--ammonia ligase)	Carbamidomethylation	41766	Glutamine synthetase OS=Saccharomyces cerevisiae (strain ATCC 204508 / S288c) OX=559292 GN=GLN1 PE=1 SV=4	YES	YES	YES
PLB1	GO:0004622; GO:0004623; GO:0005576; GO:0005783; GO:0005829; GO:0005886; GO:0006650; GO:0036151; GO:0042597; GO:0043231; GO:0046475; GO:0071944; GO:0102545	8188	PLB1 YMR008C YM8270.10C	Saccharomyces cerevisiae (strain ATCC 204508 / S288c) (Baker's yeast)	664	glycerophospholipid catabolic process [GO:0046475]; glycerophospholipid metabolic process [GO:0006650]; phosphatidylcholine acyl-chain remodeling [GO:0036151]	lysophospholipase activity [GO:0004622]; phosphatidyl phospholipase B activity [GO:0102545]; phospholipase A2 activity [GO:0004623]	cell periphery [GO:0071944]; cytosol [GO:0005829]; endoplasmic reticulum [GO:0005783]; extracellular region [GO:0005576]; intracellular membrane-bounded organelle [GO:0043231]; periplasmic space [GO:0042597]; plasma membrane [GO:0005886]; lysophospholipase activity [GO:0004622]; phosphatidyl phospholipase B activity [GO:0102545]; phospholipase A2 activity [GO:0004623]; glycerophospholipid catabol…	286	1618	sp|P39105|PLB1_YEAST	P39105	P39105	PLB1_YEAST	Lysophospholipase 1 (EC 3.1.1.5) (Phospholipase B 1)	Carbamidomethylation; Oxidation (M)	71667	Lysophospholipase 1 OS=Saccharomyces cerevisiae (strain ATCC 204508 / S288c) OX=559292 GN=PLB1 PE=1 SV=2	YES	YES	YES
DPH5	GO:0004164; GO:0005737; GO:0017183; GO:0032259	7959	DPH5 YLR172C L9470.17	Saccharomyces cerevisiae (strain ATCC 204508 / S288c) (Baker's yeast)	300	methylation [GO:0032259]; peptidyl-diphthamide biosynthetic process from peptidyl-histidine [GO:0017183]	diphthine synthase activity [GO:0004164]	cytoplasm [GO:0005737]; diphthine synthase activity [GO:0004164]; methylation [GO:0032259]; peptidyl-diphthamide biosynthetic process from peptidyl-histidine [GO:0017183]	288	1636	sp|P32469|DPH5_YEAST	P32469	P32469	DPH5_YEAST	Diphthine methyl ester synthase (EC 2.1.1.314) (Diphthamide biosynthesis methyltransferase)		33847	Diphthine methyl ester synthase OS=Saccharomyces cerevisiae (strain ATCC 204508 / S288c) OX=559292 GN=DPH5 PE=1 SV=1	YES	YES	YES
ELF1	GO:0000993; GO:0005634; GO:0006368; GO:0008023; GO:0045815; GO:0046872	6519	ELF1 YKL160W YKL614	Saccharomyces cerevisiae (strain ATCC 204508 / S288c) (Baker's yeast)	145	transcription elongation by RNA polymerase II [GO:0006368]; transcription initiation-coupled chromatin remodeling [GO:0045815]	metal ion binding [GO:0046872]; RNA polymerase II complex binding [GO:0000993]	nucleus [GO:0005634]; transcription elongation factor complex [GO:0008023]; metal ion binding [GO:0046872]; RNA polymerase II complex binding [GO:0000993]; transcription elongation by RNA polymerase II [GO:0006368]; transcription initiation-coupled chromatin remodeling [GO:0045815]	289	1822	sp|P36053|ELF1_YEAST	P36053	P36053	ELF1_YEAST	Transcription elongation factor 1	Carbamidomethylation	16157	Transcription elongation factor 1 OS=Saccharomyces cerevisiae (strain ATCC 204508 / S288c) OX=559292 GN=ELF1 PE=1 SV=1	YES	YES	YES
RPN10	GO:0000502; GO:0005634; GO:0005829; GO:0006511; GO:0008540; GO:0031593; GO:0036435; GO:0043161; GO:0043248	10763	RPN10 MCB1 SUN1 YHR200W	Saccharomyces cerevisiae (strain ATCC 204508 / S288c) (Baker's yeast)	268	proteasome assembly [GO:0043248]; proteasome-mediated ubiquitin-dependent protein catabolic process [GO:0043161]; ubiquitin-dependent protein catabolic process [GO:0006511]	K48-linked polyubiquitin modification-dependent protein binding [GO:0036435]; polyubiquitin modification-dependent protein binding [GO:0031593]	cytosol [GO:0005829]; nucleus [GO:0005634]; proteasome complex [GO:0000502]; proteasome regulatory particle, base subcomplex [GO:0008540]; K48-linked polyubiquitin modification-dependent protein binding [GO:0036435]; polyubiquitin modification-dependent protein binding [GO:0031593]; proteasome assembly [GO:0043248]; proteasome-mediated ubiquitin-dependent protein catabolic process [GO:0043161]; u…	290	1582	sp|P38886|RPN10_YEAST	P38886	P38886	RPN10_YEAST	26S proteasome regulatory subunit RPN10	Deamidation (NQ)	29747	26S proteasome regulatory subunit RPN10 OS=Saccharomyces cerevisiae (strain ATCC 204508 / S288c) OX=559292 GN=RPN10 PE=1 SV=3	NO	YES	YES
THS1	GO:0004829; GO:0005524; GO:0005737; GO:0005739; GO:0006435	18184	THS1 YIL078W	Saccharomyces cerevisiae (strain ATCC 204508 / S288c) (Baker's yeast)	734	threonyl-tRNA aminoacylation [GO:0006435]	ATP binding [GO:0005524]; threonine-tRNA ligase activity [GO:0004829]	cytoplasm [GO:0005737]; mitochondrion [GO:0005739]; ATP binding [GO:0005524]; threonine-tRNA ligase activity [GO:0004829]; threonyl-tRNA aminoacylation [GO:0006435]	291	84	sp|P04801|SYTC_YEAST	P04801	P04801	SYTC_YEAST	Threonine--tRNA ligase, cytoplasmic (EC 6.1.1.3) (Threonyl-tRNA synthetase) (ThrRS)	Oxidation (M); Deamidation (NQ)	84520	Threonine--tRNA ligase cytoplasmic OS=Saccharomyces cerevisiae (strain ATCC 204508 / S288c) OX=559292 GN=THS1 PE=1 SV=2	YES	YES	YES
PFK2	GO:0003729; GO:0003872; GO:0005524; GO:0005737; GO:0005739; GO:0005741; GO:0005945; GO:0006002; GO:0006096; GO:0007035; GO:0016208; GO:0030388; GO:0042802; GO:0046872; GO:0048029; GO:0051453; GO:0061621; GO:0070072; GO:0070095; GO:1902600	9717	PFK2 YMR205C YM8325.06C	Saccharomyces cerevisiae (strain ATCC 204508 / S288c) (Baker's yeast)	959	canonical glycolysis [GO:0061621]; fructose 1,6-bisphosphate metabolic process [GO:0030388]; fructose 6-phosphate metabolic process [GO:0006002]; glycolytic process [GO:0006096]; proton transmembrane transport [GO:1902600]; regulation of intracellular pH [GO:0051453]; vacuolar acidification [GO:0007035]; vacuolar proton-transporting V-type ATPase complex assembly [GO:0070072]	6-phosphofructokinase activity [GO:0003872]; AMP binding [GO:0016208]; ATP binding [GO:0005524]; fructose-6-phosphate binding [GO:0070095]; identical protein binding [GO:0042802]; metal ion binding [GO:0046872]; monosaccharide binding [GO:0048029]; mRNA binding [GO:0003729]	6-phosphofructokinase complex [GO:0005945]; cytoplasm [GO:0005737]; mitochondrial outer membrane [GO:0005741]; mitochondrion [GO:0005739]; 6-phosphofructokinase activity [GO:0003872]; AMP binding [GO:0016208]; ATP binding [GO:0005524]; fructose-6-phosphate binding [GO:0070095]; identical protein binding [GO:0042802]; metal ion binding [GO:0046872]; monosaccharide binding [GO:0048029]; mRNA bindin…	292	412	sp|P16862|PFKA2_YEAST	P16862	P16862	PFKA2_YEAST	ATP-dependent 6-phosphofructokinase subunit beta (EC 2.7.1.11) (ATP-dependent 6-phosphofructokinase) (ATP-PFK) (Phosphofructokinase 2) (Phosphohexokinase)	Carbamidomethylation; Oxidation (M); Deamidation (NQ)	104618	ATP-dependent 6-phosphofructokinase subunit beta OS=Saccharomyces cerevisiae (strain ATCC 204508 / S288c) OX=559292 GN=PFK2 PE=1 SV=4	YES	YES	YES
RAS1	GO:0003924; GO:0003925; GO:0005525; GO:0005634; GO:0005737; GO:0005886; GO:0007189; GO:0019003; GO:0045762; GO:0071944; GO:0097271	12925	RAS1 YOR101W YOR3205W	Saccharomyces cerevisiae (strain ATCC 204508 / S288c) (Baker's yeast)	309	adenylate cyclase-activating G protein-coupled receptor signaling pathway [GO:0007189]; positive regulation of adenylate cyclase activity [GO:0045762]; protein localization to bud neck [GO:0097271]	G protein activity [GO:0003925]; GDP binding [GO:0019003]; GTP binding [GO:0005525]; GTPase activity [GO:0003924]	cell periphery [GO:0071944]; cytoplasm [GO:0005737]; nucleus [GO:0005634]; plasma membrane [GO:0005886]; G protein activity [GO:0003925]; GDP binding [GO:0019003]; GTP binding [GO:0005525]; GTPase activity [GO:0003924]; adenylate cyclase-activating G protein-coupled receptor signaling pathway [GO:0007189]; positive regulation of adenylate cyclase activity [GO:0045762]; protein localization to bud…	294	280	sp|P01119|RAS1_YEAST	P01119	P01119	RAS1_YEAST	Ras-like protein 1 (EC 3.6.5.2)	Oxidation (M); Deamidation (NQ)	34347	Ras-like protein 1 OS=Saccharomyces cerevisiae (strain ATCC 204508 / S288c) OX=559292 GN=RAS1 PE=1 SV=2	YES	YES	YES
NCP1	GO:0003958; GO:0003959; GO:0005739; GO:0005741; GO:0005789; GO:0005829; GO:0005886; GO:0006696; GO:0009055; GO:0010181; GO:0050660; GO:0050661	14334	NCP1 CPR1 NCPR1 PRD1 YHR042W	Saccharomyces cerevisiae (strain ATCC 204508 / S288c) (Baker's yeast)	691	ergosterol biosynthetic process [GO:0006696]	electron transfer activity [GO:0009055]; flavin adenine dinucleotide binding [GO:0050660]; FMN binding [GO:0010181]; NADP binding [GO:0050661]; NADPH dehydrogenase activity [GO:0003959]; NADPH-hemoprotein reductase activity [GO:0003958]	cytosol [GO:0005829]; endoplasmic reticulum membrane [GO:0005789]; mitochondrial outer membrane [GO:0005741]; mitochondrion [GO:0005739]; plasma membrane [GO:0005886]; electron transfer activity [GO:0009055]; flavin adenine dinucleotide binding [GO:0050660]; FMN binding [GO:0010181]; NADP binding [GO:0050661]; NADPH dehydrogenase activity [GO:0003959]; NADPH-hemoprotein reductase activity [GO:000…	295	292	sp|P16603|NCPR_YEAST	P16603	P16603	NCPR_YEAST	NADPH--cytochrome P450 reductase (CPR) (P450R) (EC 1.6.2.4)		76772	NADPH--cytochrome P450 reductase OS=Saccharomyces cerevisiae (strain ATCC 204508 / S288c) OX=559292 GN=NCP1 PE=1 SV=3	YES	YES	YES
RPL5	GO:0000027; GO:0002181; GO:0003735; GO:0005634; GO:0005737; GO:0005829; GO:0008097; GO:0022625	13800	RPL5 RPL1 RPL1A YPL131W LPI14W	Saccharomyces cerevisiae (strain ATCC 204508 / S288c) (Baker's yeast)	297	cytoplasmic translation [GO:0002181]; ribosomal large subunit assembly [GO:0000027]	5S rRNA binding [GO:0008097]; structural constituent of ribosome [GO:0003735]	cytoplasm [GO:0005737]; cytosol [GO:0005829]; cytosolic large ribosomal subunit [GO:0022625]; nucleus [GO:0005634]; 5S rRNA binding [GO:0008097]; structural constituent of ribosome [GO:0003735]; cytoplasmic translation [GO:0002181]; ribosomal large subunit assembly [GO:0000027]	296	298	sp|P26321|RL5_YEAST	P26321	P26321	RL5_YEAST	60S ribosomal protein L5 (L1) (L1a) (Large ribosomal subunit protein uL18) (Ribosomal 5S RNA-binding protein) (YL3)		33715	60S ribosomal protein L5 OS=Saccharomyces cerevisiae (strain ATCC 204508 / S288c) OX=559292 GN=RPL5 PE=1 SV=4	YES	YES	NO
ARC1	GO:0000049; GO:0005737; GO:0006418; GO:0006424; GO:0006431; GO:0008047; GO:0010494; GO:0017102; GO:0032266; GO:0051351; GO:0080025	6496	ARC1 G4P1 YGL105W G3085	Saccharomyces cerevisiae (strain ATCC 204508 / S288c) (Baker's yeast)	376	glutamyl-tRNA aminoacylation [GO:0006424]; methionyl-tRNA aminoacylation [GO:0006431]; positive regulation of ligase activity [GO:0051351]; tRNA aminoacylation for protein translation [GO:0006418]	enzyme activator activity [GO:0008047]; phosphatidylinositol-3,5-bisphosphate binding [GO:0080025]; phosphatidylinositol-3-phosphate binding [GO:0032266]; tRNA binding [GO:0000049]	cytoplasm [GO:0005737]; cytoplasmic stress granule [GO:0010494]; methionyl glutamyl tRNA synthetase complex [GO:0017102]; enzyme activator activity [GO:0008047]; phosphatidylinositol-3,5-bisphosphate binding [GO:0080025]; phosphatidylinositol-3-phosphate binding [GO:0032266]; tRNA binding [GO:0000049]; glutamyl-tRNA aminoacylation [GO:0006424]; methionyl-tRNA aminoacylation [GO:0006431]; positive…	299	988	sp|P46672|ARC1_YEAST	P46672	P46672	ARC1_YEAST	tRNA-aminoacylation cofactor ARC1 (Acyl-RNA-complex protein 1) (GU4 nucleic-binding protein 1) (G4p1 protein) (P42) (tRNA-interacting factor ARC1)	Deamidation (NQ)	42084	tRNA-aminoacylation cofactor ARC1 OS=Saccharomyces cerevisiae (strain ATCC 204508 / S288c) OX=559292 GN=ARC1 PE=1 SV=2	YES	YES	YES
ARG7	GO:0004042; GO:0004358; GO:0005739; GO:0005759; GO:0006526; GO:0006592; GO:0103045	12415	ARG7 ECM40 YMR062C YM9916.01C	Saccharomyces cerevisiae (strain ATCC 204508 / S288c) (Baker's yeast)	441	arginine biosynthetic process [GO:0006526]; ornithine biosynthetic process [GO:0006592]	acetyl-CoA:L-glutamate N-acetyltransferase activity [GO:0004042]; glutamate N-acetyltransferase activity [GO:0004358]; methione N-acyltransferase activity [GO:0103045]	mitochondrial matrix [GO:0005759]; mitochondrion [GO:0005739]; acetyl-CoA:L-glutamate N-acetyltransferase activity [GO:0004042]; glutamate N-acetyltransferase activity [GO:0004358]; methione N-acyltransferase activity [GO:0103045]; arginine biosynthetic process [GO:0006526]; ornithine biosynthetic process [GO:0006592]	300	197	sp|Q04728|ARGJ_YEAST	Q04728	Q04728	ARGJ_YEAST	Arginine biosynthesis bifunctional protein ArgJ, mitochondrial (Extracellular mutant protein 40) [Cleaved into: Arginine biosynthesis bifunctional protein ArgJ alpha chain; Arginine biosynthesis bifunctional protein ArgJ beta chain] [Includes: Glutamate N-acetyltransferase (GAT) (EC 2.3.1.35) (Ornithine acetyltransferase) (OATase) (Ornithine transacetylase); Amino-acid acetyltransferase (EC 2.3.1…	Carbamidomethylation; Oxidation (M); Deamidation (NQ)	47849	Arginine biosynthesis bifunctional protein ArgJ mitochondrial OS=Saccharomyces cerevisiae (strain ATCC 204508 / S288c) OX=559292 GN=ARG7 PE=1 SV=1	YES	YES	YES
ALD6	GO:0004029; GO:0004030; GO:0005739; GO:0005829; GO:0006068; GO:0006740; GO:0009651; GO:0019413; GO:0033721	11047	ALD6 ALDH1 YPL061W LPE9	Saccharomyces cerevisiae (strain ATCC 204508 / S288c) (Baker's yeast)	500	acetate biosynthetic process [GO:0019413]; ethanol catabolic process [GO:0006068]; NADPH regeneration [GO:0006740]; response to salt stress [GO:0009651]	aldehyde dehydrogenase (NAD+) activity [GO:0004029]; aldehyde dehydrogenase (NADP+) activity [GO:0033721]; aldehyde dehydrogenase [NAD(P)+] activity [GO:0004030]	cytosol [GO:0005829]; mitochondrion [GO:0005739]; aldehyde dehydrogenase (NAD+) activity [GO:0004029]; aldehyde dehydrogenase (NADP+) activity [GO:0033721]; aldehyde dehydrogenase [NAD(P)+] activity [GO:0004030]; acetate biosynthetic process [GO:0019413]; ethanol catabolic process [GO:0006068]; NADPH regeneration [GO:0006740]; response to salt stress [GO:0009651]	301	338	sp|P54115|ALDH6_YEAST	P54115	P54115	ALDH6_YEAST	Magnesium-activated aldehyde dehydrogenase, cytosolic (EC 1.2.1.-) (EC 1.2.1.4) (Mg(2+)-activated acetaldehyde dehydrogenase) (Mg(2+)-ACDH)	Deamidation (NQ)	54414	Magnesium-activated aldehyde dehydrogenase cytosolic OS=Saccharomyces cerevisiae (strain ATCC 204508 / S288c) OX=559292 GN=ALD6 PE=1 SV=4	NO	YES	YES
ADH1	GO:0000947; GO:0004022; GO:0005737; GO:0005886; GO:0006116; GO:0008270; GO:0019170; GO:0019655; GO:0042802; GO:1904408	8153	ADH1 ADC1 YOL086C O0947	Saccharomyces cerevisiae (strain ATCC 204508 / S288c) (Baker's yeast)	348	amino acid catabolic process to alcohol via Ehrlich pathway [GO:0000947]; glycolytic fermentation to ethanol [GO:0019655]; NADH oxidation [GO:0006116]	alcohol dehydrogenase (NAD+) activity [GO:0004022]; identical protein binding [GO:0042802]; melatonin binding [GO:1904408]; methylglyoxal reductase (NADH-dependent) activity [GO:0019170]; zinc ion binding [GO:0008270]	cytoplasm [GO:0005737]; plasma membrane [GO:0005886]; alcohol dehydrogenase (NAD+) activity [GO:0004022]; identical protein binding [GO:0042802]; melatonin binding [GO:1904408]; methylglyoxal reductase (NADH-dependent) activity [GO:0019170]; zinc ion binding [GO:0008270]; amino acid catabolic process to alcohol via Ehrlich pathway [GO:0000947]; glycolytic fermentation to ethanol [GO:0019655]; NAD…	303	814	sp|P00330|ADH1_YEAST	P00330	P00330	ADH1_YEAST	Alcohol dehydrogenase 1 (EC 1.1.1.1) (Alcohol dehydrogenase I) (YADH-1)	Oxidation (M); Deamidation (NQ)	36849	Alcohol dehydrogenase 1 OS=Saccharomyces cerevisiae (strain ATCC 204508 / S288c) OX=559292 GN=ADH1 PE=1 SV=5	NO	YES	YES
ABP1	GO:0000147; GO:0005737; GO:0005938; GO:0030427; GO:0030479; GO:0030833; GO:0030864; GO:0043332; GO:0044379; GO:0051015; GO:0051016; GO:2000601	9441	ABP1 YCR088W YCR88W	Saccharomyces cerevisiae (strain ATCC 204508 / S288c) (Baker's yeast)	592	actin cortical patch assembly [GO:0000147]; barbed-end actin filament capping [GO:0051016]; positive regulation of Arp2/3 complex-mediated actin nucleation [GO:2000601]; protein localization to actin cortical patch [GO:0044379]; regulation of actin filament polymerization [GO:0030833]	actin filament binding [GO:0051015]	actin cortical patch [GO:0030479]; cell cortex [GO:0005938]; cortical actin cytoskeleton [GO:0030864]; cytoplasm [GO:0005737]; mating projection tip [GO:0043332]; site of polarized growth [GO:0030427]; actin filament binding [GO:0051015]; actin cortical patch assembly [GO:0000147]; barbed-end actin filament capping [GO:0051016]; positive regulation of Arp2/3 complex-mediated actin nucleation [GO:…	305	497	sp|P15891|ABP1_YEAST	P15891	P15891	ABP1_YEAST	Actin-binding protein		65576	Actin-binding protein OS=Saccharomyces cerevisiae (strain ATCC 204508 / S288c) OX=559292 GN=ABP1 PE=1 SV=4	YES	NO	YES
ARC35	GO:0000226; GO:0005200; GO:0005516; GO:0005829; GO:0005885; GO:0006898; GO:0015629; GO:0030036; GO:0030041; GO:0030479; GO:0034314; GO:0044396; GO:0045010; GO:0051015; GO:0060090; GO:0072697	7850	ARC35 YNR035C N3296	Saccharomyces cerevisiae (strain ATCC 204508 / S288c) (Baker's yeast)	342	actin cortical patch organization [GO:0044396]; actin cytoskeleton organization [GO:0030036]; actin filament polymerization [GO:0030041]; actin nucleation [GO:0045010]; Arp2/3 complex-mediated actin nucleation [GO:0034314]; microtubule cytoskeleton organization [GO:0000226]; protein localization to cell cortex [GO:0072697]; receptor-mediated endocytosis [GO:0006898]	actin filament binding [GO:0051015]; calmodulin binding [GO:0005516]; molecular adaptor activity [GO:0060090]; structural constituent of cytoskeleton [GO:0005200]	actin cortical patch [GO:0030479]; actin cytoskeleton [GO:0015629]; Arp2/3 protein complex [GO:0005885]; cytosol [GO:0005829]; actin filament binding [GO:0051015]; calmodulin binding [GO:0005516]; molecular adaptor activity [GO:0060090]; structural constituent of cytoskeleton [GO:0005200]; actin cortical patch organization [GO:0044396]; actin cytoskeleton organization [GO:0030036]; actin filament…	307	1363	sp|P53731|ARPC2_YEAST	P53731	P53731	ARPC2_YEAST	Actin-related protein 2/3 complex subunit 2 (Arp2/3 complex 34 kDa subunit) (p34-ARC)		39566	Actin-related protein 2/3 complex subunit 2 OS=Saccharomyces cerevisiae (strain ATCC 204508 / S288c) OX=559292 GN=ARC35 PE=1 SV=1	YES	YES	YES
MRI1	GO:0005634; GO:0005737; GO:0019284; GO:0019509; GO:0046523	8985	MRI1 YPR118W P9642.7	Saccharomyces cerevisiae (strain ATCC 204508 / S288c) (Baker's yeast)	411	L-methionine salvage from methylthioadenosine [GO:0019509]; L-methionine salvage from S-adenosylmethionine [GO:0019284]	S-methyl-5-thioribose-1-phosphate isomerase activity [GO:0046523]	cytoplasm [GO:0005737]; nucleus [GO:0005634]; S-methyl-5-thioribose-1-phosphate isomerase activity [GO:0046523]; L-methionine salvage from methylthioadenosine [GO:0019509]; L-methionine salvage from S-adenosylmethionine [GO:0019284]	308	1998	sp|Q06489|MTNA_YEAST	Q06489	Q06489	MTNA_YEAST	Methylthioribose-1-phosphate isomerase (M1Pi) (MTR-1-P isomerase) (EC 5.3.1.23) (S-methyl-5-thioribose-1-phosphate isomerase) (Translation initiation factor eIF-2B subunit alpha/beta/delta-like protein)	Carbamidomethylation; Deamidation (NQ)	45020	Methylthioribose-1-phosphate isomerase OS=Saccharomyces cerevisiae (strain ATCC 204508 / S288c) OX=559292 GN=MRI1 PE=1 SV=1	YES	YES	YES
KGD1	GO:0004591; GO:0005739; GO:0005947; GO:0006099; GO:0006103; GO:0009353; GO:0030976; GO:0042645; GO:0045252	17522	KGD1 OGD1 YIL125W	Saccharomyces cerevisiae (strain ATCC 204508 / S288c) (Baker's yeast)	1014	2-oxoglutarate metabolic process [GO:0006103]; tricarboxylic acid cycle [GO:0006099]	oxoglutarate dehydrogenase (succinyl-transferring) activity [GO:0004591]; thiamine pyrophosphate binding [GO:0030976]	mitochondrial alpha-ketoglutarate dehydrogenase complex [GO:0005947]; mitochondrial nucleoid [GO:0042645]; mitochondrial oxoglutarate dehydrogenase complex [GO:0009353]; mitochondrion [GO:0005739]; oxoglutarate dehydrogenase complex [GO:0045252]; oxoglutarate dehydrogenase (succinyl-transferring) activity [GO:0004591]; thiamine pyrophosphate binding [GO:0030976]; 2-oxoglutarate metabolic process …	312	134	sp|P20967|ODO1_YEAST	P20967	P20967	ODO1_YEAST	2-oxoglutarate dehydrogenase, mitochondrial (EC 1.2.4.2) (2-oxoglutarate dehydrogenase complex component E1) (OGDC-E1) (Alpha-ketoglutarate dehydrogenase)	Deamidation (NQ)	114416	2-oxoglutarate dehydrogenase mitochondrial OS=Saccharomyces cerevisiae (strain ATCC 204508 / S288c) OX=559292 GN=KGD1 PE=1 SV=2	YES	YES	YES
GCD11	GO:0000049; GO:0001731; GO:0003743; GO:0003924; GO:0005525; GO:0005829; GO:0005840; GO:0005850; GO:0006413; GO:0016282; GO:0031369; GO:0033290; GO:0043614; GO:0045903	14728	GCD11 SUI4 TIF213 YER025W	Saccharomyces cerevisiae (strain ATCC 204508 / S288c) (Baker's yeast)	527	formation of translation preinitiation complex [GO:0001731]; positive regulation of translational fidelity [GO:0045903]; translational initiation [GO:0006413]	GTP binding [GO:0005525]; GTPase activity [GO:0003924]; translation initiation factor activity [GO:0003743]; translation initiation factor binding [GO:0031369]; tRNA binding [GO:0000049]	cytosol [GO:0005829]; eukaryotic 43S preinitiation complex [GO:0016282]; eukaryotic 48S preinitiation complex [GO:0033290]; eukaryotic translation initiation factor 2 complex [GO:0005850]; multi-eIF complex [GO:0043614]; ribosome [GO:0005840]; GTP binding [GO:0005525]; GTPase activity [GO:0003924]; translation initiation factor activity [GO:0003743]; translation initiation factor binding [GO:0031…	314	202	sp|P32481|IF2G_YEAST	P32481	P32481	IF2G_YEAST	Eukaryotic translation initiation factor 2 subunit gamma (eIF-2-gamma) (EC 3.6.5.3)	Deamidation (NQ)	57866	Eukaryotic translation initiation factor 2 subunit gamma OS=Saccharomyces cerevisiae (strain ATCC 204508 / S288c) OX=559292 GN=GCD11 PE=1 SV=1	YES	YES	YES
DED81	GO:0003676; GO:0004816; GO:0005524; GO:0005737; GO:0005829; GO:0006421	15537	DED81 YHR019C	Saccharomyces cerevisiae (strain ATCC 204508 / S288c) (Baker's yeast)	554	asparaginyl-tRNA aminoacylation [GO:0006421]	asparagine-tRNA ligase activity [GO:0004816]; ATP binding [GO:0005524]; nucleic acid binding [GO:0003676]	cytoplasm [GO:0005737]; cytosol [GO:0005829]; asparagine-tRNA ligase activity [GO:0004816]; ATP binding [GO:0005524]; nucleic acid binding [GO:0003676]; asparaginyl-tRNA aminoacylation [GO:0006421]	315	266	sp|P38707|SYNC_YEAST	P38707	P38707	SYNC_YEAST	Asparagine--tRNA ligase, cytoplasmic (EC 6.1.1.22) (Asparaginyl-tRNA synthetase) (AsnRS)	Carbamidomethylation; Deamidation (NQ)	62207	Asparagine--tRNA ligase cytoplasmic OS=Saccharomyces cerevisiae (strain ATCC 204508 / S288c) OX=559292 GN=DED81 PE=1 SV=1	YES	YES	YES
RPL23A	GO:0002181; GO:0003735; GO:0005829; GO:0022625; GO:0070180	10113	RPL23A RPL17A RPL17AA YBL087C YBL0713	Saccharomyces cerevisiae (strain ATCC 204508 / S288c) (Baker's yeast)	137	cytoplasmic translation [GO:0002181]	large ribosomal subunit rRNA binding [GO:0070180]; structural constituent of ribosome [GO:0003735]	cytosol [GO:0005829]; cytosolic large ribosomal subunit [GO:0022625]; large ribosomal subunit rRNA binding [GO:0070180]; structural constituent of ribosome [GO:0003735]; cytoplasmic translation [GO:0002181]	316	858	sp|P0CX41|RL23A_YEAST	P0CX41	P0CX41	RL23A_YEAST	60S ribosomal protein L23-A (L17a) (Large ribosomal subunit protein uL14-A) (YL32)	Carbamidomethylation; Deamidation (NQ)	14473	60S ribosomal protein L23-A OS=Saccharomyces cerevisiae (strain ATCC 204508 / S288c) OX=559292 GN=RPL23A PE=1 SV=1	YES	YES	NO
RPL23B	GO:0002181; GO:0003735; GO:0005634; GO:0005829; GO:0022625; GO:0070180	10113	RPL23B RPL17AB RPL17B YER117W	Saccharomyces cerevisiae (strain ATCC 204508 / S288c) (Baker's yeast)	137	cytoplasmic translation [GO:0002181]	large ribosomal subunit rRNA binding [GO:0070180]; structural constituent of ribosome [GO:0003735]	cytosol [GO:0005829]; cytosolic large ribosomal subunit [GO:0022625]; nucleus [GO:0005634]; large ribosomal subunit rRNA binding [GO:0070180]; structural constituent of ribosome [GO:0003735]; cytoplasmic translation [GO:0002181]	316	859	sp|P0CX42|RL23B_YEAST	P0CX42	P0CX42	RL23B_YEAST	60S ribosomal protein L23-B (L17a) (Large ribosomal subunit protein uL14-B) (YL32)	Carbamidomethylation; Deamidation (NQ)	14473	60S ribosomal protein L23-B OS=Saccharomyces cerevisiae (strain ATCC 204508 / S288c) OX=559292 GN=RPL23B PE=1 SV=1	YES	YES	NO
CDC10	GO:0000144; GO:0000281; GO:0000920; GO:0000921; GO:0001400; GO:0003924; GO:0005200; GO:0005525; GO:0005545; GO:0005619; GO:0005628; GO:0005876; GO:0005935; GO:0005940; GO:0010314; GO:0010458; GO:0015630; GO:0030011; GO:0031105; GO:0032153; GO:0032160; GO:0032186; GO:0042764; GO:0043332; GO:0043934; GO:0060090; GO:0061640; GO:0070273; GO:0071902; GO:0072687; GO:1990317	9193	CDC10 YCR002C YCR022 YCR2C	Saccharomyces cerevisiae (strain ATCC 204508 / S288c) (Baker's yeast)	322	cellular bud neck septin ring organization [GO:0032186]; cytoskeleton-dependent cytokinesis [GO:0061640]; exit from mitosis [GO:0010458]; maintenance of cell polarity [GO:0030011]; mitotic cytokinesis [GO:0000281]; positive regulation of protein serine/threonine kinase activity [GO:0071902]; septin ring assembly [GO:0000921]; septum digestion after cytokinesis [GO:0000920]; sporulation [GO:004393…	1-phosphatidylinositol binding [GO:0005545]; GTP binding [GO:0005525]; GTPase activity [GO:0003924]; molecular adaptor activity [GO:0060090]; phosphatidylinositol-4-phosphate binding [GO:0070273]; phosphatidylinositol-5-phosphate binding [GO:0010314]; structural constituent of cytoskeleton [GO:0005200]	ascospore wall [GO:0005619]; ascospore-type prospore [GO:0042764]; cell division site [GO:0032153]; cellular bud neck [GO:0005935]; cellular bud neck septin ring [GO:0000144]; Gin4 complex [GO:1990317]; mating projection base [GO:0001400]; mating projection tip [GO:0043332]; meiotic spindle [GO:0072687]; microtubule cytoskeleton [GO:0015630]; prospore membrane [GO:0005628]; septin complex [GO:003…	317	634	sp|P25342|CDC10_YEAST	P25342	P25342	CDC10_YEAST	Cell division control protein 10	Deamidation (NQ)	37025	Cell division control protein 10 OS=Saccharomyces cerevisiae (strain ATCC 204508 / S288c) OX=559292 GN=CDC10 PE=1 SV=1	YES	YES	YES
	GO:0002161; GO:0004827; GO:0005524; GO:0005737; GO:0006433; GO:0017101	16098	YHR020W	Saccharomyces cerevisiae (strain ATCC 204508 / S288c) (Baker's yeast)	688	prolyl-tRNA aminoacylation [GO:0006433]	aminoacyl-tRNA editing activity [GO:0002161]; ATP binding [GO:0005524]; proline-tRNA ligase activity [GO:0004827]	aminoacyl-tRNA synthetase multienzyme complex [GO:0017101]; cytoplasm [GO:0005737]; aminoacyl-tRNA editing activity [GO:0002161]; ATP binding [GO:0005524]; proline-tRNA ligase activity [GO:0004827]; prolyl-tRNA aminoacylation [GO:0006433]	318	128	sp|P38708|YHI0_YEAST	P38708	P38708	YHI0_YEAST	Putative proline--tRNA ligase YHR020W (EC 6.1.1.15) (Prolyl-tRNA synthetase) (ProRS)	Carbamidomethylation; Deamidation (NQ)	77386	Putative proline--tRNA ligase YHR020W OS=Saccharomyces cerevisiae (strain ATCC 204508 / S288c) OX=559292 GN=YHR020W PE=1 SV=1	YES	YES	YES
RPS7A	GO:0002181; GO:0003735; GO:0005654; GO:0005730; GO:0005829; GO:0006364; GO:0022627; GO:0030686; GO:0032040; GO:0042254; GO:0042274	7230	RPS7A RPS30 YOR096W YOR3177W	Saccharomyces cerevisiae (strain ATCC 204508 / S288c) (Baker's yeast)	190	cytoplasmic translation [GO:0002181]; ribosomal small subunit biogenesis [GO:0042274]; ribosome biogenesis [GO:0042254]; rRNA processing [GO:0006364]	structural constituent of ribosome [GO:0003735]	90S preribosome [GO:0030686]; cytosol [GO:0005829]; cytosolic small ribosomal subunit [GO:0022627]; nucleolus [GO:0005730]; nucleoplasm [GO:0005654]; small-subunit processome [GO:0032040]; structural constituent of ribosome [GO:0003735]; cytoplasmic translation [GO:0002181]; ribosomal small subunit biogenesis [GO:0042274]; ribosome biogenesis [GO:0042254]; rRNA processing [GO:0006364]	321	797	sp|P26786|RS7A_YEAST	P26786	P26786	RS7A_YEAST	40S ribosomal protein S7-A (RP30) (RP40) (Small ribosomal subunit protein eS7-A)	Deamidation (NQ)	21622	40S ribosomal protein S7-A OS=Saccharomyces cerevisiae (strain ATCC 204508 / S288c) OX=559292 GN=RPS7A PE=1 SV=4	YES	YES	YES
CHC1	GO:0005198; GO:0005829; GO:0006886; GO:0006895; GO:0006897; GO:0006898; GO:0030125; GO:0030130; GO:0030132; GO:0030479; GO:0030866; GO:0032051; GO:0048268; GO:0071439	13203	CHC1 YGL206C	Saccharomyces cerevisiae (strain ATCC 204508 / S288c) (Baker's yeast)	1653	clathrin coat assembly [GO:0048268]; cortical actin cytoskeleton organization [GO:0030866]; endocytosis [GO:0006897]; Golgi to endosome transport [GO:0006895]; intracellular protein transport [GO:0006886]; receptor-mediated endocytosis [GO:0006898]	clathrin light chain binding [GO:0032051]; structural molecule activity [GO:0005198]	actin cortical patch [GO:0030479]; clathrin coat of coated pit [GO:0030132]; clathrin coat of trans-Golgi network vesicle [GO:0030130]; clathrin complex [GO:0071439]; clathrin vesicle coat [GO:0030125]; cytosol [GO:0005829]; clathrin light chain binding [GO:0032051]; structural molecule activity [GO:0005198]; clathrin coat assembly [GO:0048268]; cortical actin cytoskeleton organization [GO:003086…	324	161	sp|P22137|CLH_YEAST	P22137	P22137	CLH_YEAST	Clathrin heavy chain	Deamidation (NQ)	187233	Clathrin heavy chain OS=Saccharomyces cerevisiae (strain ATCC 204508 / S288c) OX=559292 GN=CHC1 PE=1 SV=1	YES	NO	YES
LYS20	GO:0004410; GO:0005634; GO:0005739; GO:0006281; GO:0019878; GO:0046872	15219	LYS20 YDL182W D1298	Saccharomyces cerevisiae (strain ATCC 204508 / S288c) (Baker's yeast)	428	DNA repair [GO:0006281]; lysine biosynthetic process via aminoadipic acid [GO:0019878]	homocitrate synthase activity [GO:0004410]; metal ion binding [GO:0046872]	mitochondrion [GO:0005739]; nucleus [GO:0005634]; homocitrate synthase activity [GO:0004410]; metal ion binding [GO:0046872]; DNA repair [GO:0006281]; lysine biosynthetic process via aminoadipic acid [GO:0019878]	326	276	sp|P48570|HOSC_YEAST	P48570	P48570	HOSC_YEAST	Homocitrate synthase, cytosolic isozyme (HCS) (EC 2.3.3.14)	Carbamidomethylation; Deamidation (NQ)	47099	Homocitrate synthase cytosolic isozyme OS=Saccharomyces cerevisiae (strain ATCC 204508 / S288c) OX=559292 GN=LYS20 PE=1 SV=1	YES	YES	YES
LYS21	GO:0004410; GO:0005634; GO:0005739; GO:0019878; GO:0046872	15219	LYS21 YDL131W D2195	Saccharomyces cerevisiae (strain ATCC 204508 / S288c) (Baker's yeast)	440	lysine biosynthetic process via aminoadipic acid [GO:0019878]	homocitrate synthase activity [GO:0004410]; metal ion binding [GO:0046872]	mitochondrion [GO:0005739]; nucleus [GO:0005634]; homocitrate synthase activity [GO:0004410]; metal ion binding [GO:0046872]; lysine biosynthetic process via aminoadipic acid [GO:0019878]	326	301	sp|Q12122|HOSM_YEAST	Q12122	Q12122	HOSM_YEAST	Homocitrate synthase, mitochondrial (HCS) (EC 2.3.3.14)	Carbamidomethylation	48594	Homocitrate synthase mitochondrial OS=Saccharomyces cerevisiae (strain ATCC 204508 / S288c) OX=559292 GN=LYS21 PE=1 SV=1	YES	YES	YES
PRE1	GO:0000502; GO:0005634; GO:0005789; GO:0010499; GO:0019774; GO:0034515; GO:0043161; GO:0061133	7061	PRE1 YER012W	Saccharomyces cerevisiae (strain ATCC 204508 / S288c) (Baker's yeast)	198	proteasomal ubiquitin-independent protein catabolic process [GO:0010499]; proteasome-mediated ubiquitin-dependent protein catabolic process [GO:0043161]	endopeptidase activator activity [GO:0061133]	endoplasmic reticulum membrane [GO:0005789]; nucleus [GO:0005634]; proteasome complex [GO:0000502]; proteasome core complex, beta-subunit complex [GO:0019774]; proteasome storage granule [GO:0034515]; endopeptidase activator activity [GO:0061133]; proteasomal ubiquitin-independent protein catabolic process [GO:0010499]; proteasome-mediated ubiquitin-dependent protein catabolic process [GO:0043161]	327	1230	sp|P22141|PSB4_YEAST	P22141	P22141	PSB4_YEAST	Proteasome subunit beta type-4 (Macropain subunit C11) (Multicatalytic endopeptidase complex subunit C11) (Proteasome component C11) (Proteinase YSCE subunit 11)	Oxidation (M)	22517	Proteasome subunit beta type-4 OS=Saccharomyces cerevisiae (strain ATCC 204508 / S288c) OX=559292 GN=PRE1 PE=1 SV=2	YES	YES	YES
GAL83	GO:0001403; GO:0005634; GO:0005641; GO:0005737; GO:0007155; GO:0007165; GO:0019901; GO:0030447; GO:0031588; GO:0043254; GO:0140767; GO:1904547; GO:2000217	10670	GAL83 SPM1 YER027C	Saccharomyces cerevisiae (strain ATCC 204508 / S288c) (Baker's yeast)	417	cell adhesion [GO:0007155]; filamentous growth [GO:0030447]; invasive growth in response to glucose limitation [GO:0001403]; regulation of cellular response to glucose starvation [GO:1904547]; regulation of invasive growth in response to glucose limitation [GO:2000217]; regulation of protein-containing complex assembly [GO:0043254]; signal transduction [GO:0007165]	enzyme-substrate adaptor activity [GO:0140767]; protein kinase binding [GO:0019901]	cytoplasm [GO:0005737]; nuclear envelope lumen [GO:0005641]; nucleotide-activated protein kinase complex [GO:0031588]; nucleus [GO:0005634]; enzyme-substrate adaptor activity [GO:0140767]; protein kinase binding [GO:0019901]; cell adhesion [GO:0007155]; filamentous growth [GO:0030447]; invasive growth in response to glucose limitation [GO:0001403]; regulation of cellular response to glucose starv…	328	1776	sp|Q04739|GAL83_YEAST	Q04739	Q04739	GAL83_YEAST	SNF1 protein kinase subunit beta-3 (Glucose repression protein GAL83) (Protein SPM1)		46648	SNF1 protein kinase subunit beta-3 OS=Saccharomyces cerevisiae (strain ATCC 204508 / S288c) OX=559292 GN=GAL83 PE=1 SV=1	YES	YES	YES
HOM6	GO:0004072; GO:0004412; GO:0005634; GO:0005737; GO:0009067; GO:0009086; GO:0009088; GO:0009090; GO:0009097; GO:0050661	7567	HOM6 YJR139C J2132	Saccharomyces cerevisiae (strain ATCC 204508 / S288c) (Baker's yeast)	359	aspartate family amino acid biosynthetic process [GO:0009067]; homoserine biosynthetic process [GO:0009090]; isoleucine biosynthetic process [GO:0009097]; methionine biosynthetic process [GO:0009086]; threonine biosynthetic process [GO:0009088]	aspartate kinase activity [GO:0004072]; homoserine dehydrogenase activity [GO:0004412]; NADP binding [GO:0050661]	cytoplasm [GO:0005737]; nucleus [GO:0005634]; aspartate kinase activity [GO:0004072]; homoserine dehydrogenase activity [GO:0004412]; NADP binding [GO:0050661]; aspartate family amino acid biosynthetic process [GO:0009067]; homoserine biosynthetic process [GO:0009090]; isoleucine biosynthetic process [GO:0009097]; methionine biosynthetic process [GO:0009086]; threonine biosynthetic process [GO:00…	329	990	sp|P31116|DHOM_YEAST	P31116	P31116	DHOM_YEAST	Homoserine dehydrogenase (HDH) (EC 1.1.1.3)		38502	Homoserine dehydrogenase OS=Saccharomyces cerevisiae (strain ATCC 204508 / S288c) OX=559292 GN=HOM6 PE=1 SV=1	YES	YES	YES
TPS2	GO:0003825; GO:0004805; GO:0005739; GO:0005946; GO:0005992; GO:0010508; GO:0031505; GO:0034605; GO:0070413	15586	TPS2 PFK3 YDR074W YD8554.07	Saccharomyces cerevisiae (strain ATCC 204508 / S288c) (Baker's yeast)	896	cellular response to heat [GO:0034605]; fungal-type cell wall organization [GO:0031505]; positive regulation of autophagy [GO:0010508]; trehalose biosynthetic process [GO:0005992]; trehalose metabolism in response to stress [GO:0070413]	alpha,alpha-trehalose-phosphate synthase (UDP-forming) activity [GO:0003825]; trehalose-phosphatase activity [GO:0004805]	alpha,alpha-trehalose-phosphate synthase complex (UDP-forming) [GO:0005946]; mitochondrion [GO:0005739]; alpha,alpha-trehalose-phosphate synthase (UDP-forming) activity [GO:0003825]; trehalose-phosphatase activity [GO:0004805]; cellular response to heat [GO:0034605]; fungal-type cell wall organization [GO:0031505]; positive regulation of autophagy [GO:0010508]; trehalose biosynthetic process [GO:…	331	222	sp|P31688|TPS2_YEAST	P31688	P31688	TPS2_YEAST	Trehalose-phosphatase (EC 3.1.3.12) (Trehalose synthase complex catalytic subunit TPS2) (Trehalose-6-phosphate phosphatase) (TPP)	Carbamidomethylation; Oxidation (M); Deamidation (NQ)	102976	Trehalose-phosphatase OS=Saccharomyces cerevisiae (strain ATCC 204508 / S288c) OX=559292 GN=TPS2 PE=1 SV=3	YES	YES	YES
RFA1	GO:0000722; GO:0000723; GO:0000724; GO:0000781; GO:0000794; GO:0003690; GO:0003697; GO:0003729; GO:0005634; GO:0005662; GO:0005737; GO:0005829; GO:0006260; GO:0006265; GO:0006268; GO:0006281; GO:0006289; GO:0006312; GO:0007004; GO:0007131; GO:0010833; GO:0016567; GO:0030491; GO:0043565; GO:0043934; GO:0045184; GO:0046872	7741	RFA1 BUF2 RPA1 YAR007C FUN3	Saccharomyces cerevisiae (strain ATCC 204508 / S288c) (Baker's yeast)	621	DNA repair [GO:0006281]; DNA replication [GO:0006260]; DNA topological change [GO:0006265]; DNA unwinding involved in DNA replication [GO:0006268]; double-strand break repair via homologous recombination [GO:0000724]; establishment of protein localization [GO:0045184]; heteroduplex formation [GO:0030491]; mitotic recombination [GO:0006312]; nucleotide-excision repair [GO:0006289]; protein ubiquit…	double-stranded DNA binding [GO:0003690]; metal ion binding [GO:0046872]; mRNA binding [GO:0003729]; sequence-specific DNA binding [GO:0043565]; single-stranded DNA binding [GO:0003697]	chromosome, telomeric region [GO:0000781]; condensed nuclear chromosome [GO:0000794]; cytoplasm [GO:0005737]; cytosol [GO:0005829]; DNA replication factor A complex [GO:0005662]; nucleus [GO:0005634]; double-stranded DNA binding [GO:0003690]; metal ion binding [GO:0046872]; mRNA binding [GO:0003729]; sequence-specific DNA binding [GO:0043565]; single-stranded DNA binding [GO:0003697]; DNA repair …	332	513	sp|P22336|RFA1_YEAST	P22336	P22336	RFA1_YEAST	Replication factor A protein 1 (RF-A protein 1) (DNA-binding protein BUF2) (Replication protein A 69 kDa DNA-binding subunit) (Single-stranded DNA-binding protein)	Oxidation (M); Deamidation (NQ)	70348	Replication factor A protein 1 OS=Saccharomyces cerevisiae (strain ATCC 204508 / S288c) OX=559292 GN=RFA1 PE=1 SV=1	YES	YES	YES
POB3	GO:0000785; GO:0003677; GO:0006261; GO:0006281; GO:0006325; GO:0031298; GO:0034728; GO:0035101; GO:0045899; GO:1902275	15206	POB3 YML069W	Saccharomyces cerevisiae (strain ATCC 204508 / S288c) (Baker's yeast)	552	chromatin organization [GO:0006325]; DNA repair [GO:0006281]; DNA-templated DNA replication [GO:0006261]; nucleosome organization [GO:0034728]; positive regulation of RNA polymerase II transcription preinitiation complex assembly [GO:0045899]; regulation of chromatin organization [GO:1902275]	DNA binding [GO:0003677]	chromatin [GO:0000785]; FACT complex [GO:0035101]; replication fork protection complex [GO:0031298]; DNA binding [GO:0003677]; chromatin organization [GO:0006325]; DNA repair [GO:0006281]; DNA-templated DNA replication [GO:0006261]; nucleosome organization [GO:0034728]; positive regulation of RNA polymerase II transcription preinitiation complex assembly [GO:0045899]; regulation of chromatin orga…	333	242	sp|Q04636|POB3_YEAST	Q04636	Q04636	POB3_YEAST	FACT complex subunit POB3 (Facilitates chromatin transcription complex subunit POB3)	Deamidation (NQ)	62994	FACT complex subunit POB3 OS=Saccharomyces cerevisiae (strain ATCC 204508 / S288c) OX=559292 GN=POB3 PE=1 SV=1	YES	YES	YES
ADH4	GO:0000947; GO:0004022; GO:0005739; GO:0006113; GO:0046872	10064	ADH4 ZRG5 YGL256W NRC465	Saccharomyces cerevisiae (strain ATCC 204508 / S288c) (Baker's yeast)	382	amino acid catabolic process to alcohol via Ehrlich pathway [GO:0000947]; fermentation [GO:0006113]	alcohol dehydrogenase (NAD+) activity [GO:0004022]; metal ion binding [GO:0046872]	mitochondrion [GO:0005739]; alcohol dehydrogenase (NAD+) activity [GO:0004022]; metal ion binding [GO:0046872]; amino acid catabolic process to alcohol via Ehrlich pathway [GO:0000947]; fermentation [GO:0006113]	334	1001	sp|P10127|ADH4_YEAST	P10127	P10127	ADH4_YEAST	Alcohol dehydrogenase 4 (EC 1.1.1.1) (Alcohol dehydrogenase IV) (ADHIV)	Deamidation (NQ)	41142	Alcohol dehydrogenase 4 OS=Saccharomyces cerevisiae (strain ATCC 204508 / S288c) OX=559292 GN=ADH4 PE=1 SV=3	NO	YES	YES
PET9	GO:0005471; GO:0005739; GO:0005743; GO:0006839; GO:0006915; GO:0009060; GO:0009061; GO:0015866; GO:0015867; GO:0015886; GO:0016020; GO:0055085; GO:0140021; GO:1990544	14514	PET9 AAC2 YBL030C YBL0421	Saccharomyces cerevisiae (strain ATCC 204508 / S288c) (Baker's yeast)	318	ADP transport [GO:0015866]; aerobic respiration [GO:0009060]; anaerobic respiration [GO:0009061]; apoptotic process [GO:0006915]; ATP transport [GO:0015867]; heme transport [GO:0015886]; mitochondrial ADP transmembrane transport [GO:0140021]; mitochondrial ATP transmembrane transport [GO:1990544]; mitochondrial transport [GO:0006839]; transmembrane transport [GO:0055085]	ATP:ADP antiporter activity [GO:0005471]	membrane [GO:0016020]; mitochondrial inner membrane [GO:0005743]; mitochondrion [GO:0005739]; ATP:ADP antiporter activity [GO:0005471]; ADP transport [GO:0015866]; aerobic respiration [GO:0009060]; anaerobic respiration [GO:0009061]; apoptotic process [GO:0006915]; ATP transport [GO:0015867]; heme transport [GO:0015886]; mitochondrial ADP transmembrane transport [GO:0140021]; mitochondrial ATP tr…	335	331	sp|P18239|ADT2_YEAST	P18239	P18239	ADT2_YEAST	ADP,ATP carrier protein 2 (ADP/ATP translocase 2) (Adenine nucleotide translocator 2) (ANT 2) (Petite colonies protein 9)	Carbamidomethylation; Deamidation (NQ)	34426	ADP ATP carrier protein 2 OS=Saccharomyces cerevisiae (strain ATCC 204508 / S288c) OX=559292 GN=PET9 PE=1 SV=2	YES	YES	NO
AAC3	GO:0005471; GO:0005739; GO:0005743; GO:0009061; GO:0015886; GO:0042802; GO:0055085; GO:0140021; GO:1990544	14514	AAC3 YBR085W YBR0753	Saccharomyces cerevisiae (strain ATCC 204508 / S288c) (Baker's yeast)	307	anaerobic respiration [GO:0009061]; heme transport [GO:0015886]; mitochondrial ADP transmembrane transport [GO:0140021]; mitochondrial ATP transmembrane transport [GO:1990544]; transmembrane transport [GO:0055085]	ATP:ADP antiporter activity [GO:0005471]; identical protein binding [GO:0042802]	mitochondrial inner membrane [GO:0005743]; mitochondrion [GO:0005739]; ATP:ADP antiporter activity [GO:0005471]; identical protein binding [GO:0042802]; anaerobic respiration [GO:0009061]; heme transport [GO:0015886]; mitochondrial ADP transmembrane transport [GO:0140021]; mitochondrial ATP transmembrane transport [GO:1990544]; transmembrane transport [GO:0055085]	335	603	sp|P18238|ADT3_YEAST	P18238	P18238	ADT3_YEAST	ADP,ATP carrier protein 3 (ADP/ATP translocase 3) (Adenine nucleotide translocator 3) (ANT 3)		33313	ADP ATP carrier protein 3 OS=Saccharomyces cerevisiae (strain ATCC 204508 / S288c) OX=559292 GN=AAC3 PE=1 SV=1	YES	YES	NO
MAP1	GO:0003729; GO:0005829; GO:0008270; GO:0010494; GO:0010629; GO:0022626; GO:0035551; GO:0070006	10259	MAP1 YLR244C L9672.12	Saccharomyces cerevisiae (strain ATCC 204508 / S288c) (Baker's yeast)	387	negative regulation of gene expression [GO:0010629]; protein initiator methionine removal involved in protein maturation [GO:0035551]	metalloaminopeptidase activity [GO:0070006]; mRNA binding [GO:0003729]; zinc ion binding [GO:0008270]	cytoplasmic stress granule [GO:0010494]; cytosol [GO:0005829]; cytosolic ribosome [GO:0022626]; metalloaminopeptidase activity [GO:0070006]; mRNA binding [GO:0003729]; zinc ion binding [GO:0008270]; negative regulation of gene expression [GO:0010629]; protein initiator methionine removal involved in protein maturation [GO:0035551]	338	715	sp|Q01662|MAP1_YEAST	Q01662	Q01662	MAP1_YEAST	Methionine aminopeptidase 1 (MAP 1) (MetAP 1) (EC 3.4.11.18) (Peptidase M 1)	Carbamidomethylation; Oxidation (M); Deamidation (NQ)	43373	Methionine aminopeptidase 1 OS=Saccharomyces cerevisiae (strain ATCC 204508 / S288c) OX=559292 GN=MAP1 PE=1 SV=2	YES	NO	YES
PRE10	GO:0000502; GO:0003729; GO:0005634; GO:0005737; GO:0010499; GO:0019773; GO:0034515; GO:0042175; GO:0043161	9161	PRE10 PRC1 PRS1 YOR362C O6650	Saccharomyces cerevisiae (strain ATCC 204508 / S288c) (Baker's yeast)	288	proteasomal ubiquitin-independent protein catabolic process [GO:0010499]; proteasome-mediated ubiquitin-dependent protein catabolic process [GO:0043161]	mRNA binding [GO:0003729]	cytoplasm [GO:0005737]; nuclear outer membrane-endoplasmic reticulum membrane network [GO:0042175]; nucleus [GO:0005634]; proteasome complex [GO:0000502]; proteasome core complex, alpha-subunit complex [GO:0019773]; proteasome storage granule [GO:0034515]; mRNA binding [GO:0003729]; proteasomal ubiquitin-independent protein catabolic process [GO:0010499]; proteasome-mediated ubiquitin-dependent p…	339	889	sp|P21242|PSA7_YEAST	P21242	P21242	PSA7_YEAST	Probable proteasome subunit alpha type-7 (Macropain subunit C1) (Multicatalytic endopeptidase complex subunit C1) (Proteasome component C1) (Proteinase YSCE subunit 1)	Oxidation (M); Deamidation (NQ)	31536	Probable proteasome subunit alpha type-7 OS=Saccharomyces cerevisiae (strain ATCC 204508 / S288c) OX=559292 GN=PRE10 PE=1 SV=2	YES	YES	YES
AMS1	GO:0000329; GO:0004559; GO:0009313; GO:0019309; GO:0030246; GO:0034270; GO:0046872	14240	AMS1 YGL156W G1861	Saccharomyces cerevisiae (strain ATCC 204508 / S288c) (Baker's yeast)	1083	mannose catabolic process [GO:0019309]; oligosaccharide catabolic process [GO:0009313]	alpha-mannosidase activity [GO:0004559]; carbohydrate binding [GO:0030246]; metal ion binding [GO:0046872]	Cvt complex [GO:0034270]; fungal-type vacuole membrane [GO:0000329]; alpha-mannosidase activity [GO:0004559]; carbohydrate binding [GO:0030246]; metal ion binding [GO:0046872]; mannose catabolic process [GO:0019309]; oligosaccharide catabolic process [GO:0009313]	345	198	sp|P22855|MAN1_YEAST	P22855	P22855	MAN1_YEAST	Alpha-mannosidase (EC 3.2.1.24) (Alpha-D-mannoside mannohydrolase)	Deamidation (NQ)	124499	Alpha-mannosidase OS=Saccharomyces cerevisiae (strain ATCC 204508 / S288c) OX=559292 GN=AMS1 PE=1 SV=2	YES	YES	YES
SEC27	GO:0000139; GO:0005198; GO:0006886; GO:0006888; GO:0006890; GO:0006891; GO:0008298; GO:0030126; GO:0032511; GO:0043130	10436	SEC27 YGL137W G2827	Saccharomyces cerevisiae (strain ATCC 204508 / S288c) (Baker's yeast)	889	endoplasmic reticulum to Golgi vesicle-mediated transport [GO:0006888]; intra-Golgi vesicle-mediated transport [GO:0006891]; intracellular mRNA localization [GO:0008298]; intracellular protein transport [GO:0006886]; late endosome to vacuole transport via multivesicular body sorting pathway [GO:0032511]; retrograde vesicle-mediated transport, Golgi to endoplasmic reticulum [GO:0006890]	structural molecule activity [GO:0005198]; ubiquitin binding [GO:0043130]	COPI vesicle coat [GO:0030126]; Golgi membrane [GO:0000139]; structural molecule activity [GO:0005198]; ubiquitin binding [GO:0043130]; endoplasmic reticulum to Golgi vesicle-mediated transport [GO:0006888]; intra-Golgi vesicle-mediated transport [GO:0006891]; intracellular mRNA localization [GO:0008298]; intracellular protein transport [GO:0006886]; late endosome to vacuole transport via multive…	346	223	sp|P41811|COPB2_YEAST	P41811	P41811	COPB2_YEAST	Coatomer subunit beta' (Beta'-coat protein) (Beta'-COP)	Carbamidomethylation; Deamidation (NQ)	99445	Coatomer subunit beta' OS=Saccharomyces cerevisiae (strain ATCC 204508 / S288c) OX=559292 GN=SEC27 PE=1 SV=1	YES	YES	YES
ADE12	GO:0000287; GO:0003688; GO:0004019; GO:0005525; GO:0005737; GO:0006164; GO:0044208; GO:0046040	9988	ADE12 YNL220W N1290	Saccharomyces cerevisiae (strain ATCC 204508 / S288c) (Baker's yeast)	433	'de novo' AMP biosynthetic process [GO:0044208]; IMP metabolic process [GO:0046040]; purine nucleotide biosynthetic process [GO:0006164]	adenylosuccinate synthase activity [GO:0004019]; DNA replication origin binding [GO:0003688]; GTP binding [GO:0005525]; magnesium ion binding [GO:0000287]	cytoplasm [GO:0005737]; adenylosuccinate synthase activity [GO:0004019]; DNA replication origin binding [GO:0003688]; GTP binding [GO:0005525]; magnesium ion binding [GO:0000287]; 'de novo' AMP biosynthetic process [GO:0044208]; IMP metabolic process [GO:0046040]; purine nucleotide biosynthetic process [GO:0006164]	347	405	sp|P80210|PURA_YEAST	P80210	P80210	PURA_YEAST	Adenylosuccinate synthetase (AMPSase) (AS-synthetase) (AdSS) (EC 6.3.4.4) (IMP--aspartate ligase)	Carbamidomethylation	48279	Adenylosuccinate synthetase OS=Saccharomyces cerevisiae (strain ATCC 204508 / S288c) OX=559292 GN=ADE12 PE=1 SV=3	YES	YES	YES
YPT1	GO:0000045; GO:0000139; GO:0000149; GO:0000407; GO:0003924; GO:0005525; GO:0005739; GO:0005789; GO:0005795; GO:0005801; GO:0005829; GO:0006886; GO:0006888; GO:0006890; GO:0012505; GO:0016236; GO:0031410; GO:0032258; GO:0032456; GO:0034045; GO:0034497; GO:0034498; GO:0035493; GO:0035494; GO:0043549; GO:0048194; GO:0048211; GO:0061709; GO:0090114; GO:1900101; GO:1990261	10463	YPT1 YP2 YFL038C	Saccharomyces cerevisiae (strain ATCC 204508 / S288c) (Baker's yeast)	206	autophagosome assembly [GO:0000045]; COPII-coated vesicle budding [GO:0090114]; cytoplasm to vacuole transport by the Cvt pathway [GO:0032258]; early endosome to Golgi transport [GO:0034498]; endocytic recycling [GO:0032456]; endoplasmic reticulum to Golgi vesicle-mediated transport [GO:0006888]; Golgi vesicle budding [GO:0048194]; Golgi vesicle docking [GO:0048211]; intracellular protein transpo…	GTP binding [GO:0005525]; GTPase activity [GO:0003924]; SNARE binding [GO:0000149]	cis-Golgi network [GO:0005801]; cytoplasmic vesicle [GO:0031410]; cytosol [GO:0005829]; endomembrane system [GO:0012505]; endoplasmic reticulum membrane [GO:0005789]; Golgi membrane [GO:0000139]; Golgi stack [GO:0005795]; mitochondrion [GO:0005739]; phagophore assembly site [GO:0000407]; phagophore assembly site membrane [GO:0034045]; GTP binding [GO:0005525]; GTPase activity [GO:0003924]; SNARE …	348	315	sp|P01123|YPT1_YEAST	P01123	P01123	YPT1_YEAST	GTP-binding protein YPT1 (Protein YP2) (Rab GTPase YPT1) (Transport GTPase YPT1)	Deamidation (NQ)	23214	GTP-binding protein YPT1 OS=Saccharomyces cerevisiae (strain ATCC 204508 / S288c) OX=559292 GN=YPT1 PE=1 SV=2	YES	YES	YES
GUA1	GO:0003921; GO:0003922; GO:0005524; GO:0005829; GO:0006177; GO:0006541	11068	GUA1 YMR217W YM8261.11	Saccharomyces cerevisiae (strain ATCC 204508 / S288c) (Baker's yeast)	525	glutamine metabolic process [GO:0006541]; GMP biosynthetic process [GO:0006177]	ATP binding [GO:0005524]; GMP synthase (glutamine-hydrolyzing) activity [GO:0003922]; GMP synthase activity [GO:0003921]	cytosol [GO:0005829]; ATP binding [GO:0005524]; GMP synthase (glutamine-hydrolyzing) activity [GO:0003922]; GMP synthase activity [GO:0003921]; glutamine metabolic process [GO:0006541]; GMP biosynthetic process [GO:0006177]	349	989	sp|P38625|GUAA_YEAST	P38625	P38625	GUAA_YEAST	GMP synthase [glutamine-hydrolyzing] (EC 6.3.5.2) (GMP synthetase) (Glutamine amidotransferase)	Carbamidomethylation; Deamidation (NQ)	58482	GMP synthase [glutamine-hydrolyzing] OS=Saccharomyces cerevisiae (strain ATCC 204508 / S288c) OX=559292 GN=GUA1 PE=1 SV=4	YES	YES	YES
QRI1	GO:0003977; GO:0005634; GO:0005737; GO:0006048	6577	QRI1 UAP1 YDL103C D2362	Saccharomyces cerevisiae (strain ATCC 204508 / S288c) (Baker's yeast)	477	UDP-N-acetylglucosamine biosynthetic process [GO:0006048]	UDP-N-acetylglucosamine diphosphorylase activity [GO:0003977]	cytoplasm [GO:0005737]; nucleus [GO:0005634]; UDP-N-acetylglucosamine diphosphorylase activity [GO:0003977]; UDP-N-acetylglucosamine biosynthetic process [GO:0006048]	350	1094	sp|P43123|UAP1_YEAST	P43123	P43123	UAP1_YEAST	UDP-N-acetylglucosamine pyrophosphorylase (EC 2.7.7.23)	Deamidation (NQ)	53476	UDP-N-acetylglucosamine pyrophosphorylase OS=Saccharomyces cerevisiae (strain ATCC 204508 / S288c) OX=559292 GN=QRI1 PE=1 SV=1	YES	NO	YES
ADE13	GO:0004018; GO:0005829; GO:0006164; GO:0006189; GO:0044208; GO:0070626	13186	ADE13 YLR359W L8039.12	Saccharomyces cerevisiae (strain ATCC 204508 / S288c) (Baker's yeast)	482	'de novo' AMP biosynthetic process [GO:0044208]; 'de novo' IMP biosynthetic process [GO:0006189]; purine nucleotide biosynthetic process [GO:0006164]	(S)-2-(5-amino-1-(5-phospho-D-ribosyl)imidazole-4-carboxamido) succinate lyase (fumarate-forming) activity [GO:0070626]; N6-(1,2-dicarboxyethyl)AMP AMP-lyase (fumarate-forming) activity [GO:0004018]	cytosol [GO:0005829]; (S)-2-(5-amino-1-(5-phospho-D-ribosyl)imidazole-4-carboxamido) succinate lyase (fumarate-forming) activity [GO:0070626]; N6-(1,2-dicarboxyethyl)AMP AMP-lyase (fumarate-forming) activity [GO:0004018]; 'de novo' AMP biosynthetic process [GO:0044208]; 'de novo' IMP biosynthetic process [GO:0006189]; purine nucleotide biosynthetic process [GO:0006164]	351	193	sp|Q05911|PUR8_YEAST	Q05911	Q05911	PUR8_YEAST	Adenylosuccinate lyase (ASL) (EC 4.3.2.2) (Adenylosuccinase) (ASase)	Oxidation (M); Deamidation (NQ)	54511	Adenylosuccinate lyase OS=Saccharomyces cerevisiae (strain ATCC 204508 / S288c) OX=559292 GN=ADE13 PE=1 SV=1	YES	NO	YES
LYS12	GO:0000287; GO:0004449; GO:0005739; GO:0006099; GO:0006102; GO:0009085; GO:0019878; GO:0047046; GO:0051287	8393	LYS12 LYS10 LYS11 YIL094C YI9910.02C	Saccharomyces cerevisiae (strain ATCC 204508 / S288c) (Baker's yeast)	371	isocitrate metabolic process [GO:0006102]; lysine biosynthetic process [GO:0009085]; lysine biosynthetic process via aminoadipic acid [GO:0019878]; tricarboxylic acid cycle [GO:0006099]	homoisocitrate dehydrogenase activity [GO:0047046]; isocitrate dehydrogenase (NAD+) activity [GO:0004449]; magnesium ion binding [GO:0000287]; NAD binding [GO:0051287]	mitochondrion [GO:0005739]; homoisocitrate dehydrogenase activity [GO:0047046]; isocitrate dehydrogenase (NAD+) activity [GO:0004449]; magnesium ion binding [GO:0000287]; NAD binding [GO:0051287]; isocitrate metabolic process [GO:0006102]; lysine biosynthetic process [GO:0009085]; lysine biosynthetic process via aminoadipic acid [GO:0019878]; tricarboxylic acid cycle [GO:0006099]	353	1045	sp|P40495|LYS12_YEAST	P40495	P40495	LYS12_YEAST	Homoisocitrate dehydrogenase, mitochondrial (HIcDH) (EC 1.1.1.87)	Carbamidomethylation; Deamidation (NQ)	40069	Homoisocitrate dehydrogenase mitochondrial OS=Saccharomyces cerevisiae (strain ATCC 204508 / S288c) OX=559292 GN=LYS12 PE=1 SV=1	NO	YES	YES
ACC1	GO:0003989; GO:0004075; GO:0005524; GO:0005739; GO:0005789; GO:0005829; GO:0006085; GO:0006606; GO:0006633; GO:0009317; GO:0016743; GO:0042759; GO:0042802; GO:0042803; GO:0046872; GO:1905502; GO:2001295	11240	ACC1 ABP2 FAS3 MTR7 YNR016C N3175	Saccharomyces cerevisiae (strain ATCC 204508 / S288c) (Baker's yeast)	2233	acetyl-CoA biosynthetic process [GO:0006085]; fatty acid biosynthetic process [GO:0006633]; long-chain fatty acid biosynthetic process [GO:0042759]; malonyl-CoA biosynthetic process [GO:2001295]; protein import into nucleus [GO:0006606]	acetyl-CoA binding [GO:1905502]; acetyl-CoA carboxylase activity [GO:0003989]; ATP binding [GO:0005524]; biotin carboxylase activity [GO:0004075]; carboxyl- or carbamoyltransferase activity [GO:0016743]; identical protein binding [GO:0042802]; metal ion binding [GO:0046872]; protein homodimerization activity [GO:0042803]	acetyl-CoA carboxylase complex [GO:0009317]; cytosol [GO:0005829]; endoplasmic reticulum membrane [GO:0005789]; mitochondrion [GO:0005739]; acetyl-CoA binding [GO:1905502]; acetyl-CoA carboxylase activity [GO:0003989]; ATP binding [GO:0005524]; biotin carboxylase activity [GO:0004075]; carboxyl- or carbamoyltransferase activity [GO:0016743]; identical protein binding [GO:0042802]; metal ion bindi…	355	94	sp|Q00955|ACAC_YEAST	Q00955	Q00955	ACAC_YEAST	Acetyl-CoA carboxylase (ACC) (EC 6.4.1.2) (Fatty acid synthetase 3) (mRNA transport-defective protein 7) [Includes: Biotin carboxylase (EC 6.3.4.14)]	Carbamidomethylation; Oxidation (M); Deamidation (NQ)	250351	Acetyl-CoA carboxylase OS=Saccharomyces cerevisiae (strain ATCC 204508 / S288c) OX=559292 GN=ACC1 PE=1 SV=2	YES	YES	YES
HXK1	GO:0001678; GO:0004340; GO:0004396; GO:0005524; GO:0005536; GO:0005737; GO:0005739; GO:0005829; GO:0006000; GO:0006006; GO:0006013; GO:0006091; GO:0006096; GO:0008865; GO:0019158; GO:0046323; GO:0046835; GO:0051156; GO:1990539	7448	HXK1 HKA YFR053C	Saccharomyces cerevisiae (strain ATCC 204508 / S288c) (Baker's yeast)	485	carbohydrate phosphorylation [GO:0046835]; fructose import across plasma membrane [GO:1990539]; fructose metabolic process [GO:0006000]; generation of precursor metabolites and energy [GO:0006091]; glucose 6-phosphate metabolic process [GO:0051156]; glucose import [GO:0046323]; glucose metabolic process [GO:0006006]; glycolytic process [GO:0006096]; intracellular glucose homeostasis [GO:0001678];…	ATP binding [GO:0005524]; fructokinase activity [GO:0008865]; glucokinase activity [GO:0004340]; glucose binding [GO:0005536]; hexokinase activity [GO:0004396]; mannokinase activity [GO:0019158]	cytoplasm [GO:0005737]; cytosol [GO:0005829]; mitochondrion [GO:0005739]; ATP binding [GO:0005524]; fructokinase activity [GO:0008865]; glucokinase activity [GO:0004340]; glucose binding [GO:0005536]; hexokinase activity [GO:0004396]; mannokinase activity [GO:0019158]; carbohydrate phosphorylation [GO:0046835]; fructose import across plasma membrane [GO:1990539]; fructose metabolic process [GO:00…	357	286	sp|P04806|HXKA_YEAST	P04806	P04806	HXKA_YEAST	Hexokinase-1 (EC 2.7.1.1) (Hexokinase PI) (Hexokinase-A)	Carbamidomethylation; Deamidation (NQ)	53738	Hexokinase-1 OS=Saccharomyces cerevisiae (strain ATCC 204508 / S288c) OX=559292 GN=HXK1 PE=1 SV=2	YES	YES	YES
OXP1	GO:0005524; GO:0005737; GO:0006749; GO:0017168	15699	OXP1 YKL215C	Saccharomyces cerevisiae (strain ATCC 204508 / S288c) (Baker's yeast)	1286	glutathione metabolic process [GO:0006749]	5-oxoprolinase (ATP-hydrolyzing) activity [GO:0017168]; ATP binding [GO:0005524]	cytoplasm [GO:0005737]; 5-oxoprolinase (ATP-hydrolyzing) activity [GO:0017168]; ATP binding [GO:0005524]; glutathione metabolic process [GO:0006749]	358	160	sp|P28273|OPLA_YEAST	P28273	P28273	OPLA_YEAST	5-oxoprolinase (EC 3.5.2.9) (5-oxo-L-prolinase) (5-OPase) (Pyroglutamase)	Carbamidomethylation; Deamidation (NQ)	140427	5-oxoprolinase OS=Saccharomyces cerevisiae (strain ATCC 204508 / S288c) OX=559292 GN=OXP1 PE=1 SV=2	YES	YES	YES
INP52	GO:0004438; GO:0004439; GO:0005737; GO:0006897; GO:0015031; GO:0016020; GO:0030479; GO:0043332; GO:0043812; GO:0043813; GO:0046856	5311	INP52 SJL2 YNL106C N2160	Saccharomyces cerevisiae (strain ATCC 204508 / S288c) (Baker's yeast)	1183	endocytosis [GO:0006897]; phosphatidylinositol dephosphorylation [GO:0046856]; protein transport [GO:0015031]	phosphatidylinositol-3,5-bisphosphate 5-phosphatase activity [GO:0043813]; phosphatidylinositol-3-phosphate phosphatase activity [GO:0004438]; phosphatidylinositol-4,5-bisphosphate 5-phosphatase activity [GO:0004439]; phosphatidylinositol-4-phosphate phosphatase activity [GO:0043812]	actin cortical patch [GO:0030479]; cytoplasm [GO:0005737]; mating projection tip [GO:0043332]; membrane [GO:0016020]; phosphatidylinositol-3,5-bisphosphate 5-phosphatase activity [GO:0043813]; phosphatidylinositol-3-phosphate phosphatase activity [GO:0004438]; phosphatidylinositol-4,5-bisphosphate 5-phosphatase activity [GO:0004439]; phosphatidylinositol-4-phosphate phosphatase activity [GO:00438…	359	986	sp|P50942|INP52_YEAST	P50942	P50942	INP52_YEAST	Polyphosphatidylinositol phosphatase INP52 (Synaptojanin-like protein 2) [Includes: SAC1-like phosphoinositide phosphatase (EC 3.1.3.-); Phosphatidylinositol 4,5-bisphosphate 5-phosphatase (EC 3.1.3.36)]	Deamidation (NQ)	133331	Polyphosphatidylinositol phosphatase INP52 OS=Saccharomyces cerevisiae (strain ATCC 204508 / S288c) OX=559292 GN=INP52 PE=1 SV=1	YES	YES	YES
RPS17A	GO:0000028; GO:0002181; GO:0003735; GO:0005829; GO:0022627	11936	RPS17A RP51A YML024W	Saccharomyces cerevisiae (strain ATCC 204508 / S288c) (Baker's yeast)	136	cytoplasmic translation [GO:0002181]; ribosomal small subunit assembly [GO:0000028]	structural constituent of ribosome [GO:0003735]	cytosol [GO:0005829]; cytosolic small ribosomal subunit [GO:0022627]; structural constituent of ribosome [GO:0003735]; cytoplasmic translation [GO:0002181]; ribosomal small subunit assembly [GO:0000028]	360	293	sp|P02407|RS17A_YEAST	P02407	P02407	RS17A_YEAST	40S ribosomal protein S17-A (RP51A) (Small ribosomal subunit protein eS17-A)	Carbamidomethylation; Deamidation (NQ)	15788	40S ribosomal protein S17-A OS=Saccharomyces cerevisiae (strain ATCC 204508 / S288c) OX=559292 GN=RPS17A PE=1 SV=1	YES	NO	YES
RPS17B	GO:0000028; GO:0002181; GO:0003735; GO:0005829; GO:0022627	11936	RPS17B RP51B YDR447C	Saccharomyces cerevisiae (strain ATCC 204508 / S288c) (Baker's yeast)	136	cytoplasmic translation [GO:0002181]; ribosomal small subunit assembly [GO:0000028]	structural constituent of ribosome [GO:0003735]	cytosol [GO:0005829]; cytosolic small ribosomal subunit [GO:0022627]; structural constituent of ribosome [GO:0003735]; cytoplasmic translation [GO:0002181]; ribosomal small subunit assembly [GO:0000028]	360	294	sp|P14127|RS17B_YEAST	P14127	P14127	RS17B_YEAST	40S ribosomal protein S17-B (RP51B) (Small ribosomal subunit protein eS17-B)	Carbamidomethylation; Deamidation (NQ)	15803	40S ribosomal protein S17-B OS=Saccharomyces cerevisiae (strain ATCC 204508 / S288c) OX=559292 GN=RPS17B PE=1 SV=1	YES	NO	YES
	GO:0004034; GO:0006006; GO:0030246; GO:0033499	8984	YHR210C	Saccharomyces cerevisiae (strain ATCC 204508 / S288c) (Baker's yeast)	341	galactose catabolic process via UDP-galactose [GO:0033499]; glucose metabolic process [GO:0006006]	aldose 1-epimerase activity [GO:0004034]; carbohydrate binding [GO:0030246]	aldose 1-epimerase activity [GO:0004034]; carbohydrate binding [GO:0030246]; galactose catabolic process via UDP-galactose [GO:0033499]; glucose metabolic process [GO:0006006]	362	498	sp|P38893|YH10_YEAST	P38893	P38893	YH10_YEAST	Uncharacterized isomerase YHR210C (EC 5.-.-.-)	Carbamidomethylation; Oxidation (M); Deamidation (NQ)	37933	Uncharacterized isomerase YHR210C OS=Saccharomyces cerevisiae (strain ATCC 204508 / S288c) OX=559292 GN=YHR210C PE=3 SV=1	YES	YES	NO
RPL11B	GO:0000027; GO:0002181; GO:0003723; GO:0003735; GO:0005634; GO:0005829; GO:0019843; GO:0022625	6181	RPL11B RP39B RPL16B YGR085C	Saccharomyces cerevisiae (strain ATCC 204508 / S288c) (Baker's yeast)	174	cytoplasmic translation [GO:0002181]; ribosomal large subunit assembly [GO:0000027]	RNA binding [GO:0003723]; rRNA binding [GO:0019843]; structural constituent of ribosome [GO:0003735]	cytosol [GO:0005829]; cytosolic large ribosomal subunit [GO:0022625]; nucleus [GO:0005634]; RNA binding [GO:0003723]; rRNA binding [GO:0019843]; structural constituent of ribosome [GO:0003735]; cytoplasmic translation [GO:0002181]; ribosomal large subunit assembly [GO:0000027]	363	727	sp|Q3E757|RL11B_YEAST	Q3E757	Q3E757	RL11B_YEAST	60S ribosomal protein L11-B (L16) (Large ribosomal subunit protein uL5-B) (RP39) (YL22)	Deamidation (NQ)	19750	60S ribosomal protein L11-B OS=Saccharomyces cerevisiae (strain ATCC 204508 / S288c) OX=559292 GN=RPL11B PE=1 SV=3	YES	YES	YES
RPL11A	GO:0000027; GO:0002181; GO:0003723; GO:0003735; GO:0005634; GO:0005829; GO:0019843; GO:0022625	6181	RPL11A RP39A RPL16A YPR102C P8283.14	Saccharomyces cerevisiae (strain ATCC 204508 / S288c) (Baker's yeast)	174	cytoplasmic translation [GO:0002181]; ribosomal large subunit assembly [GO:0000027]	RNA binding [GO:0003723]; rRNA binding [GO:0019843]; structural constituent of ribosome [GO:0003735]	cytosol [GO:0005829]; cytosolic large ribosomal subunit [GO:0022625]; nucleus [GO:0005634]; RNA binding [GO:0003723]; rRNA binding [GO:0019843]; structural constituent of ribosome [GO:0003735]; cytoplasmic translation [GO:0002181]; ribosomal large subunit assembly [GO:0000027]	363	729	sp|P0C0W9|RL11A_YEAST	P0C0W9	P0C0W9	RL11A_YEAST	60S ribosomal protein L11-A (L16) (Large ribosomal subunit protein uL5-A) (RP39) (YL22)	Deamidation (NQ)	19720	60S ribosomal protein L11-A OS=Saccharomyces cerevisiae (strain ATCC 204508 / S288c) OX=559292 GN=RPL11A PE=1 SV=2	YES	YES	YES
CSL4	GO:0000176; GO:0000177; GO:0000178; GO:0000467; GO:0003723; GO:0005634; GO:0005730; GO:0005737; GO:0006396; GO:0006397; GO:0006401; GO:0034427; GO:0043628; GO:0070478; GO:0070481; GO:0070651; GO:0071035; GO:0071038; GO:0071042; GO:0071051	10053	CSL4 SKI4 YNL232W N1154	Saccharomyces cerevisiae (strain ATCC 204508 / S288c) (Baker's yeast)	292	exonucleolytic trimming to generate mature 3'-end of 5.8S rRNA from tricistronic rRNA transcript (SSU-rRNA, 5.8S rRNA, LSU-rRNA) [GO:0000467]; mRNA processing [GO:0006397]; nonfunctional rRNA decay [GO:0070651]; nuclear polyadenylation-dependent mRNA catabolic process [GO:0071042]; nuclear polyadenylation-dependent rRNA catabolic process [GO:0071035]; nuclear polyadenylation-dependent tRNA catabo…	RNA binding [GO:0003723]	cytoplasm [GO:0005737]; cytoplasmic exosome (RNase complex) [GO:0000177]; exosome (RNase complex) [GO:0000178]; nuclear exosome (RNase complex) [GO:0000176]; nucleolus [GO:0005730]; nucleus [GO:0005634]; RNA binding [GO:0003723]; exonucleolytic trimming to generate mature 3'-end of 5.8S rRNA from tricistronic rRNA transcript (SSU-rRNA, 5.8S rRNA, LSU-rRNA) [GO:0000467]; mRNA processing [GO:000639…	365	1271	sp|P53859|CSL4_YEAST	P53859	P53859	CSL4_YEAST	Exosome complex component CSL4 (CEP1 synthetic lethal protein 4)	Carbamidomethylation	31583	Exosome complex component CSL4 OS=Saccharomyces cerevisiae (strain ATCC 204508 / S288c) OX=559292 GN=CSL4 PE=1 SV=1	NO	YES	YES
HPT1	GO:0000166; GO:0004422; GO:0005634; GO:0005737; GO:0006166; GO:0032263; GO:0032264; GO:0032265; GO:0046100; GO:0046872; GO:0052657	7669	HPT1 BRA6 YDR399W D9509.18	Saccharomyces cerevisiae (strain ATCC 204508 / S288c) (Baker's yeast)	221	GMP salvage [GO:0032263]; hypoxanthine metabolic process [GO:0046100]; IMP salvage [GO:0032264]; purine ribonucleoside salvage [GO:0006166]; XMP salvage [GO:0032265]	guanine phosphoribosyltransferase activity [GO:0052657]; hypoxanthine phosphoribosyltransferase activity [GO:0004422]; metal ion binding [GO:0046872]; nucleotide binding [GO:0000166]	cytoplasm [GO:0005737]; nucleus [GO:0005634]; guanine phosphoribosyltransferase activity [GO:0052657]; hypoxanthine phosphoribosyltransferase activity [GO:0004422]; metal ion binding [GO:0046872]; nucleotide binding [GO:0000166]; GMP salvage [GO:0032263]; hypoxanthine metabolic process [GO:0046100]; IMP salvage [GO:0032264]; purine ribonucleoside salvage [GO:0006166]; XMP salvage [GO:0032265]	368	1479	sp|Q04178|HPRT_YEAST	Q04178	Q04178	HPRT_YEAST	Hypoxanthine-guanine phosphoribosyltransferase (HGPRT) (HGPRTase) (EC 2.4.2.8) (Bypass of repression by adenine protein 6)		25191	Hypoxanthine-guanine phosphoribosyltransferase OS=Saccharomyces cerevisiae (strain ATCC 204508 / S288c) OX=559292 GN=HPT1 PE=1 SV=1	YES	YES	NO
TIF3	GO:0001731; GO:0002181; GO:0003723; GO:0003727; GO:0003729; GO:0003743; GO:0005737; GO:0006413; GO:0008143; GO:0010494; GO:0032781; GO:0033592; GO:0034057; GO:0043024; GO:0097010; GO:1902280	5941	TIF3 STM1 TIF42 YPR163C P9325.6	Saccharomyces cerevisiae (strain ATCC 204508 / S288c) (Baker's yeast)	436	cytoplasmic translation [GO:0002181]; eukaryotic translation initiation factor 4F complex assembly [GO:0097010]; formation of translation preinitiation complex [GO:0001731]; positive regulation of ATP-dependent activity [GO:0032781]; regulation of RNA helicase activity [GO:1902280]; translational initiation [GO:0006413]	mRNA binding [GO:0003729]; poly(A) binding [GO:0008143]; ribosomal small subunit binding [GO:0043024]; RNA binding [GO:0003723]; RNA strand annealing activity [GO:0033592]; RNA strand-exchange activity [GO:0034057]; single-stranded RNA binding [GO:0003727]; translation initiation factor activity [GO:0003743]	cytoplasm [GO:0005737]; cytoplasmic stress granule [GO:0010494]; mRNA binding [GO:0003729]; poly(A) binding [GO:0008143]; ribosomal small subunit binding [GO:0043024]; RNA binding [GO:0003723]; RNA strand annealing activity [GO:0033592]; RNA strand-exchange activity [GO:0034057]; single-stranded RNA binding [GO:0003727]; translation initiation factor activity [GO:0003743]; cytoplasmic translation…	369	1747	sp|P34167|IF4B_YEAST	P34167	P34167	IF4B_YEAST	Eukaryotic translation initiation factor 4B (eIF-4B)		48522	Eukaryotic translation initiation factor 4B OS=Saccharomyces cerevisiae (strain ATCC 204508 / S288c) OX=559292 GN=TIF3 PE=1 SV=1	YES	YES	YES
SDS23	GO:0000920; GO:0004865; GO:0005634; GO:0005737; GO:0030071; GO:0042149	11299	SDS23 YGL056C	Saccharomyces cerevisiae (strain ATCC 204508 / S288c) (Baker's yeast)	527	cellular response to glucose starvation [GO:0042149]; regulation of mitotic metaphase/anaphase transition [GO:0030071]; septum digestion after cytokinesis [GO:0000920]	protein serine/threonine phosphatase inhibitor activity [GO:0004865]	cytoplasm [GO:0005737]; nucleus [GO:0005634]; protein serine/threonine phosphatase inhibitor activity [GO:0004865]; cellular response to glucose starvation [GO:0042149]; regulation of mitotic metaphase/anaphase transition [GO:0030071]; septum digestion after cytokinesis [GO:0000920]	371	1005	sp|P53172|SDS23_YEAST	P53172	P53172	SDS23_YEAST	Protein SDS23	Deamidation (NQ)	58098	Protein SDS23 OS=Saccharomyces cerevisiae (strain ATCC 204508 / S288c) OX=559292 GN=SDS23 PE=1 SV=2	YES	YES	NO
TDA3	GO:0005737; GO:0005770; GO:0005829; GO:0016491; GO:0042147	7315	TDA3 BTN3 YHR009C	Saccharomyces cerevisiae (strain ATCC 204508 / S288c) (Baker's yeast)	523	retrograde transport, endosome to Golgi [GO:0042147]	oxidoreductase activity [GO:0016491]	cytoplasm [GO:0005737]; cytosol [GO:0005829]; late endosome [GO:0005770]; oxidoreductase activity [GO:0016491]; retrograde transport, endosome to Golgi [GO:0042147]	372	4866	sp|P38758|TDA3_YEAST	P38758	P38758	TDA3_YEAST	Putative oxidoreductase TDA3 (EC 1.-.-.-) (Batten disease protein 3) (Topoisomerase I damage affected protein 3)	Carbamidomethylation	57614	Putative oxidoreductase TDA3 OS=Saccharomyces cerevisiae (strain ATCC 204508 / S288c) OX=559292 GN=TDA3 PE=1 SV=2	NO	YES	YES
RPL27A	GO:0002181; GO:0003735; GO:0005829; GO:0022625	12245	RPL27A RPL27 YHR010W	Saccharomyces cerevisiae (strain ATCC 204508 / S288c) (Baker's yeast)	136	cytoplasmic translation [GO:0002181]	structural constituent of ribosome [GO:0003735]	cytosol [GO:0005829]; cytosolic large ribosomal subunit [GO:0022625]; structural constituent of ribosome [GO:0003735]; cytoplasmic translation [GO:0002181]	373	9177	sp|P0C2H6|RL27A_YEAST	P0C2H6	P0C2H6	RL27A_YEAST	60S ribosomal protein L27-A (Large ribosomal subunit protein eL27-A)		15531	60S ribosomal protein L27-A OS=Saccharomyces cerevisiae (strain ATCC 204508 / S288c) OX=559292 GN=RPL27A PE=1 SV=1	YES	YES	NO
RPL27B	GO:0002181; GO:0003735; GO:0005829; GO:0022625; GO:0030687	12245	RPL27B RPL27 YDR471W D8035.14	Saccharomyces cerevisiae (strain ATCC 204508 / S288c) (Baker's yeast)	136	cytoplasmic translation [GO:0002181]	structural constituent of ribosome [GO:0003735]	cytosol [GO:0005829]; cytosolic large ribosomal subunit [GO:0022625]; preribosome, large subunit precursor [GO:0030687]; structural constituent of ribosome [GO:0003735]; cytoplasmic translation [GO:0002181]	373	9178	sp|P0C2H7|RL27B_YEAST	P0C2H7	P0C2H7	RL27B_YEAST	60S ribosomal protein L27-B (Large ribosomal subunit protein eL27-B)		15505	60S ribosomal protein L27-B OS=Saccharomyces cerevisiae (strain ATCC 204508 / S288c) OX=559292 GN=RPL27B PE=1 SV=1	YES	YES	NO
PBP1	GO:0003729; GO:0005634; GO:0005737; GO:0005739; GO:0005829; GO:0005844; GO:0006417; GO:0010494; GO:0031494; GO:0034063; GO:0043007; GO:0045727; GO:1900365; GO:1901524; GO:1904262	8324	PBP1 MRS16 YGR178C	Saccharomyces cerevisiae (strain ATCC 204508 / S288c) (Baker's yeast)	722	maintenance of rDNA [GO:0043007]; negative regulation of TORC1 signaling [GO:1904262]; positive regulation of mRNA polyadenylation [GO:1900365]; positive regulation of translation [GO:0045727]; regulation of mating type switching [GO:0031494]; regulation of mitophagy [GO:1901524]; regulation of translation [GO:0006417]; stress granule assembly [GO:0034063]	mRNA binding [GO:0003729]	cytoplasm [GO:0005737]; cytoplasmic stress granule [GO:0010494]; cytosol [GO:0005829]; mitochondrion [GO:0005739]; nucleus [GO:0005634]; polysome [GO:0005844]; mRNA binding [GO:0003729]; maintenance of rDNA [GO:0043007]; negative regulation of TORC1 signaling [GO:1904262]; positive regulation of mRNA polyadenylation [GO:1900365]; positive regulation of translation [GO:0045727]; regulation of mati…	376	614	sp|P53297|PBP1_YEAST	P53297	P53297	PBP1_YEAST	PAB1-binding protein 1 (Poly(A)-binding protein-binding protein)	Deamidation (NQ)	78782	PAB1-binding protein 1 OS=Saccharomyces cerevisiae (strain ATCC 204508 / S288c) OX=559292 GN=PBP1 PE=1 SV=1	YES	NO	YES
HRP1	GO:0000184; GO:0003723; GO:0003729; GO:0005634; GO:0005737; GO:0005849; GO:0006378; GO:0010494; GO:0072423; GO:0098789	6698	HRP1 NAB4 NAB5 YOL123W	Saccharomyces cerevisiae (strain ATCC 204508 / S288c) (Baker's yeast)	534	mRNA polyadenylation [GO:0006378]; nuclear-transcribed mRNA catabolic process, nonsense-mediated decay [GO:0000184]; pre-mRNA cleavage required for polyadenylation [GO:0098789]; response to DNA damage checkpoint signaling [GO:0072423]	mRNA binding [GO:0003729]; RNA binding [GO:0003723]	cytoplasm [GO:0005737]; cytoplasmic stress granule [GO:0010494]; mRNA cleavage factor complex [GO:0005849]; nucleus [GO:0005634]; mRNA binding [GO:0003729]; RNA binding [GO:0003723]; mRNA polyadenylation [GO:0006378]; nuclear-transcribed mRNA catabolic process, nonsense-mediated decay [GO:0000184]; pre-mRNA cleavage required for polyadenylation [GO:0098789]; response to DNA damage checkpoint sign…	378	724	sp|Q99383|HRP1_YEAST	Q99383	Q99383	HRP1_YEAST	Nuclear polyadenylated RNA-binding protein 4 (Cleavage factor IB) (CFIB) (Heterogeneous nuclear ribonucleoprotein 1)	Deamidation (NQ)	59650	Nuclear polyadenylated RNA-binding protein 4 OS=Saccharomyces cerevisiae (strain ATCC 204508 / S288c) OX=559292 GN=HRP1 PE=1 SV=1	YES	YES	YES
RPS8A	GO:0000462; GO:0003735; GO:0005829; GO:0006412; GO:0022627; GO:0030686	13591	RPS8A RPS14A YBL072C YBL06.05 YBL0613	Saccharomyces cerevisiae (strain ATCC 204508 / S288c) (Baker's yeast)	200	maturation of SSU-rRNA from tricistronic rRNA transcript (SSU-rRNA, 5.8S rRNA, LSU-rRNA) [GO:0000462]; translation [GO:0006412]	structural constituent of ribosome [GO:0003735]	90S preribosome [GO:0030686]; cytosol [GO:0005829]; cytosolic small ribosomal subunit [GO:0022627]; structural constituent of ribosome [GO:0003735]; maturation of SSU-rRNA from tricistronic rRNA transcript (SSU-rRNA, 5.8S rRNA, LSU-rRNA) [GO:0000462]; translation [GO:0006412]	382	1096	sp|P0CX39|RS8A_YEAST	P0CX39	P0CX39	RS8A_YEAST	40S ribosomal protein S8-A (RP19) (S14) (Small ribosomal subunit protein eS8-A) (YS9)		22490	40S ribosomal protein S8-A OS=Saccharomyces cerevisiae (strain ATCC 204508 / S288c) OX=559292 GN=RPS8A PE=1 SV=1	YES	YES	YES
RPS8B	GO:0000462; GO:0002181; GO:0003735; GO:0005829; GO:0022627; GO:0030686	13591	RPS8B RPS14B YER102W	Saccharomyces cerevisiae (strain ATCC 204508 / S288c) (Baker's yeast)	200	cytoplasmic translation [GO:0002181]; maturation of SSU-rRNA from tricistronic rRNA transcript (SSU-rRNA, 5.8S rRNA, LSU-rRNA) [GO:0000462]	structural constituent of ribosome [GO:0003735]	90S preribosome [GO:0030686]; cytosol [GO:0005829]; cytosolic small ribosomal subunit [GO:0022627]; structural constituent of ribosome [GO:0003735]; cytoplasmic translation [GO:0002181]; maturation of SSU-rRNA from tricistronic rRNA transcript (SSU-rRNA, 5.8S rRNA, LSU-rRNA) [GO:0000462]	382	1097	sp|P0CX40|RS8B_YEAST	P0CX40	P0CX40	RS8B_YEAST	40S ribosomal protein S8-B (RP19) (S14) (Small ribosomal subunit protein eS8-B) (YS9)		22490	40S ribosomal protein S8-B OS=Saccharomyces cerevisiae (strain ATCC 204508 / S288c) OX=559292 GN=RPS8B PE=1 SV=1	YES	YES	YES
RTG2	GO:0000791; GO:0001079; GO:0005737; GO:0006357; GO:0006606; GO:0031930; GO:0034504; GO:0035753; GO:0045944; GO:0051219	4973	RTG2 YGL252C NRF588	Saccharomyces cerevisiae (strain ATCC 204508 / S288c) (Baker's yeast)	588	maintenance of DNA trinucleotide repeats [GO:0035753]; mitochondria-nucleus signaling pathway [GO:0031930]; nitrogen catabolite regulation of transcription from RNA polymerase II promoter [GO:0001079]; positive regulation of transcription by RNA polymerase II [GO:0045944]; protein import into nucleus [GO:0006606]; protein localization to nucleus [GO:0034504]; regulation of transcription by RNA po…	phosphoprotein binding [GO:0051219]	cytoplasm [GO:0005737]; euchromatin [GO:0000791]; phosphoprotein binding [GO:0051219]; maintenance of DNA trinucleotide repeats [GO:0035753]; mitochondria-nucleus signaling pathway [GO:0031930]; nitrogen catabolite regulation of transcription from RNA polymerase II promoter [GO:0001079]; positive regulation of transcription by RNA polymerase II [GO:0045944]; protein import into nucleus [GO:000660…	385	2172	sp|P32608|RTG2_YEAST	P32608	P32608	RTG2_YEAST	Retrograde regulation protein 2	Carbamidomethylation	65572	Retrograde regulation protein 2 OS=Saccharomyces cerevisiae (strain ATCC 204508 / S288c) OX=559292 GN=RTG2 PE=1 SV=2	YES	YES	YES
NAB3	GO:0001068; GO:0003723; GO:0003729; GO:0005634; GO:0005654; GO:0005737; GO:0030847; GO:0031124; GO:0031126; GO:0034472; GO:0035649; GO:0042780; GO:0071028; GO:0071034; GO:0071041	8371	NAB3 HMD1 YPL190C	Saccharomyces cerevisiae (strain ATCC 204508 / S288c) (Baker's yeast)	802	antisense RNA transcript catabolic process [GO:0071041]; CUT catabolic process [GO:0071034]; mRNA 3'-end processing [GO:0031124]; nuclear mRNA surveillance [GO:0071028]; sno(s)RNA 3'-end processing [GO:0031126]; snRNA 3'-end processing [GO:0034472]; termination of RNA polymerase II transcription, exosome-dependent [GO:0030847]; tRNA 3'-end processing [GO:0042780]	mRNA binding [GO:0003729]; RNA binding [GO:0003723]; transcription regulatory region RNA binding [GO:0001068]	cytoplasm [GO:0005737]; Nrd1 complex [GO:0035649]; nucleoplasm [GO:0005654]; nucleus [GO:0005634]; mRNA binding [GO:0003729]; RNA binding [GO:0003723]; transcription regulatory region RNA binding [GO:0001068]; antisense RNA transcript catabolic process [GO:0071041]; CUT catabolic process [GO:0071034]; mRNA 3'-end processing [GO:0031124]; nuclear mRNA surveillance [GO:0071028]; sno(s)RNA 3'-end pr…	386	662	sp|P38996|NAB3_YEAST	P38996	P38996	NAB3_YEAST	Nuclear polyadenylated RNA-binding protein 3		90439	Nuclear polyadenylated RNA-binding protein 3 OS=Saccharomyces cerevisiae (strain ATCC 204508 / S288c) OX=559292 GN=NAB3 PE=1 SV=1	NO	YES	YES
SSZ1	GO:0002181; GO:0005524; GO:0005737; GO:0005844; GO:0006364; GO:0006450; GO:0006452; GO:0006457; GO:0016887; GO:0031072; GO:0042026; GO:0044183; GO:0051082; GO:0051083; GO:0051085; GO:0140662	8770	SSZ1 PDR13 YHR064C	Saccharomyces cerevisiae (strain ATCC 204508 / S288c) (Baker's yeast)	538	'de novo' cotranslational protein folding [GO:0051083]; chaperone cofactor-dependent protein refolding [GO:0051085]; cytoplasmic translation [GO:0002181]; protein folding [GO:0006457]; protein refolding [GO:0042026]; regulation of translational fidelity [GO:0006450]; rRNA processing [GO:0006364]; translational frameshifting [GO:0006452]	ATP binding [GO:0005524]; ATP hydrolysis activity [GO:0016887]; ATP-dependent protein folding chaperone [GO:0140662]; heat shock protein binding [GO:0031072]; protein folding chaperone [GO:0044183]; unfolded protein binding [GO:0051082]	cytoplasm [GO:0005737]; polysome [GO:0005844]; ATP binding [GO:0005524]; ATP hydrolysis activity [GO:0016887]; ATP-dependent protein folding chaperone [GO:0140662]; heat shock protein binding [GO:0031072]; protein folding chaperone [GO:0044183]; unfolded protein binding [GO:0051082]; 'de novo' cotranslational protein folding [GO:0051083]; chaperone cofactor-dependent protein refolding [GO:0051085…	387	927	sp|P38788|SSZ1_YEAST	P38788	P38788	SSZ1_YEAST	Ribosome-associated complex subunit SSZ1 (DnaK-related protein SSZ1) (Heat shock protein 70 homolog SSZ1) (Pleiotropic drug resistance protein 13)	Deamidation (NQ)	58238	Ribosome-associated complex subunit SSZ1 OS=Saccharomyces cerevisiae (strain ATCC 204508 / S288c) OX=559292 GN=SSZ1 PE=1 SV=2	YES	YES	YES
RLI1	GO:0000054; GO:0003743; GO:0005506; GO:0005524; GO:0005634; GO:0005737; GO:0006364; GO:0006413; GO:0006415; GO:0016887; GO:0032790; GO:0042273; GO:0043024; GO:0045727	13257	RLI1 YDR091C	Saccharomyces cerevisiae (strain ATCC 204508 / S288c) (Baker's yeast)	608	positive regulation of translation [GO:0045727]; ribosomal large subunit biogenesis [GO:0042273]; ribosomal subunit export from nucleus [GO:0000054]; ribosome disassembly [GO:0032790]; rRNA processing [GO:0006364]; translational initiation [GO:0006413]; translational termination [GO:0006415]	ATP binding [GO:0005524]; ATP hydrolysis activity [GO:0016887]; iron ion binding [GO:0005506]; ribosomal small subunit binding [GO:0043024]; translation initiation factor activity [GO:0003743]	cytoplasm [GO:0005737]; nucleus [GO:0005634]; ATP binding [GO:0005524]; ATP hydrolysis activity [GO:0016887]; iron ion binding [GO:0005506]; ribosomal small subunit binding [GO:0043024]; translation initiation factor activity [GO:0003743]; positive regulation of translation [GO:0045727]; ribosomal large subunit biogenesis [GO:0042273]; ribosomal subunit export from nucleus [GO:0000054]; ribosome …	397	175	sp|Q03195|RLI1_YEAST	Q03195	Q03195	RLI1_YEAST	Translation initiation factor RLI1 (ATP-binding cassette sub-family E member RLI1) (RNase L inhibitor)	Carbamidomethylation	68340	Translation initiation factor RLI1 OS=Saccharomyces cerevisiae (strain ATCC 204508 / S288c) OX=559292 GN=RLI1 PE=1 SV=1	YES	YES	NO
PHB1	GO:0000001; GO:0005739; GO:0005743; GO:0006457; GO:0007005; GO:0007007; GO:0035632; GO:0045861; GO:0050821; GO:0070584	8557	PHB1 PHB YGR132C	Saccharomyces cerevisiae (strain ATCC 204508 / S288c) (Baker's yeast)	287	inner mitochondrial membrane organization [GO:0007007]; mitochondrion inheritance [GO:0000001]; mitochondrion morphogenesis [GO:0070584]; mitochondrion organization [GO:0007005]; negative regulation of proteolysis [GO:0045861]; protein folding [GO:0006457]; protein stabilization [GO:0050821]		mitochondrial inner membrane [GO:0005743]; mitochondrial prohibitin complex [GO:0035632]; mitochondrion [GO:0005739]; inner mitochondrial membrane organization [GO:0007007]; mitochondrion inheritance [GO:0000001]; mitochondrion morphogenesis [GO:0070584]; mitochondrion organization [GO:0007005]; negative regulation of proteolysis [GO:0045861]; protein folding [GO:0006457]; protein stabilization […	398	824	sp|P40961|PHB1_YEAST	P40961	P40961	PHB1_YEAST	Prohibitin-1	Deamidation (NQ)	31427	Prohibitin-1 OS=Saccharomyces cerevisiae (strain ATCC 204508 / S288c) OX=559292 GN=PHB1 PE=1 SV=2	NO	YES	YES
ASN1	GO:0004066; GO:0005524; GO:0005737; GO:0005829; GO:0006529; GO:0006541; GO:0070981	12633	ASN1 YPR145W P9659.3	Saccharomyces cerevisiae (strain ATCC 204508 / S288c) (Baker's yeast)	572	asparagine biosynthetic process [GO:0006529]; glutamine metabolic process [GO:0006541]; L-asparagine biosynthetic process [GO:0070981]	asparagine synthase (glutamine-hydrolyzing) activity [GO:0004066]; ATP binding [GO:0005524]	cytoplasm [GO:0005737]; cytosol [GO:0005829]; asparagine synthase (glutamine-hydrolyzing) activity [GO:0004066]; ATP binding [GO:0005524]; asparagine biosynthetic process [GO:0006529]; glutamine metabolic process [GO:0006541]; L-asparagine biosynthetic process [GO:0070981]	399	279	sp|P49089|ASNS1_YEAST	P49089	P49089	ASNS1_YEAST	Asparagine synthetase [glutamine-hydrolyzing] 1 (EC 6.3.5.4) (Glutamine-dependent asparagine synthetase 1)	Carbamidomethylation	64470	Asparagine synthetase [glutamine-hydrolyzing] 1 OS=Saccharomyces cerevisiae (strain ATCC 204508 / S288c) OX=559292 GN=ASN1 PE=1 SV=2	YES	YES	NO
ASN2	GO:0004066; GO:0005524; GO:0005737; GO:0005829; GO:0006529; GO:0006541; GO:0070981	12633	ASN2 YGR124W G6358	Saccharomyces cerevisiae (strain ATCC 204508 / S288c) (Baker's yeast)	572	asparagine biosynthetic process [GO:0006529]; glutamine metabolic process [GO:0006541]; L-asparagine biosynthetic process [GO:0070981]	asparagine synthase (glutamine-hydrolyzing) activity [GO:0004066]; ATP binding [GO:0005524]	cytoplasm [GO:0005737]; cytosol [GO:0005829]; asparagine synthase (glutamine-hydrolyzing) activity [GO:0004066]; ATP binding [GO:0005524]; asparagine biosynthetic process [GO:0006529]; glutamine metabolic process [GO:0006541]; L-asparagine biosynthetic process [GO:0070981]	399	308	sp|P49090|ASNS2_YEAST	P49090	P49090	ASNS2_YEAST	Asparagine synthetase [glutamine-hydrolyzing] 2 (EC 6.3.5.4) (Glutamine-dependent asparagine synthetase 2)	Carbamidomethylation; Oxidation (M)	64593	Asparagine synthetase [glutamine-hydrolyzing] 2 OS=Saccharomyces cerevisiae (strain ATCC 204508 / S288c) OX=559292 GN=ASN2 PE=1 SV=2	YES	YES	NO
GLN4	GO:0003729; GO:0004819; GO:0005524; GO:0005739; GO:0005829; GO:0006425	7025	GLN4 YOR168W O3601	Saccharomyces cerevisiae (strain ATCC 204508 / S288c) (Baker's yeast)	809	glutaminyl-tRNA aminoacylation [GO:0006425]	ATP binding [GO:0005524]; glutamine-tRNA ligase activity [GO:0004819]; mRNA binding [GO:0003729]	cytosol [GO:0005829]; mitochondrion [GO:0005739]; ATP binding [GO:0005524]; glutamine-tRNA ligase activity [GO:0004819]; mRNA binding [GO:0003729]; glutaminyl-tRNA aminoacylation [GO:0006425]	400	495	sp|P13188|SYQ_YEAST	P13188	P13188	SYQ_YEAST	Glutamine--tRNA ligase (EC 6.1.1.18) (Glutaminyl-tRNA synthetase) (GlnRS)		93133	Glutamine--tRNA ligase OS=Saccharomyces cerevisiae (strain ATCC 204508 / S288c) OX=559292 GN=GLN4 PE=1 SV=2	YES	YES	NO
ILV1	GO:0003941; GO:0004794; GO:0005739; GO:0006565; GO:0006567; GO:0009097; GO:0030170	6880	ILV1 YER086W	Saccharomyces cerevisiae (strain ATCC 204508 / S288c) (Baker's yeast)	576	isoleucine biosynthetic process [GO:0009097]; L-serine catabolic process [GO:0006565]; threonine catabolic process [GO:0006567]	L-serine ammonia-lyase activity [GO:0003941]; L-threonine ammonia-lyase activity [GO:0004794]; pyridoxal phosphate binding [GO:0030170]	mitochondrion [GO:0005739]; L-serine ammonia-lyase activity [GO:0003941]; L-threonine ammonia-lyase activity [GO:0004794]; pyridoxal phosphate binding [GO:0030170]; isoleucine biosynthetic process [GO:0009097]; L-serine catabolic process [GO:0006565]; threonine catabolic process [GO:0006567]	401	1538	sp|P00927|THDH_YEAST	P00927	P00927	THDH_YEAST	Threonine dehydratase, mitochondrial (EC 4.3.1.19) (Threonine deaminase)		63831	Threonine dehydratase mitochondrial OS=Saccharomyces cerevisiae (strain ATCC 204508 / S288c) OX=559292 GN=ILV1 PE=1 SV=2	YES	YES	NO
ARF1	GO:0003924; GO:0005525; GO:0005794; GO:0005798; GO:0005829; GO:0005886; GO:0006886; GO:0006888; GO:0006893; GO:0016192; GO:0016236; GO:0048193	12681	ARF1 YDL192W D1244	Saccharomyces cerevisiae (strain ATCC 204508 / S288c) (Baker's yeast)	181	endoplasmic reticulum to Golgi vesicle-mediated transport [GO:0006888]; Golgi to plasma membrane transport [GO:0006893]; Golgi vesicle transport [GO:0048193]; intracellular protein transport [GO:0006886]; macroautophagy [GO:0016236]; vesicle-mediated transport [GO:0016192]	GTP binding [GO:0005525]; GTPase activity [GO:0003924]	cytosol [GO:0005829]; Golgi apparatus [GO:0005794]; Golgi-associated vesicle [GO:0005798]; plasma membrane [GO:0005886]; GTP binding [GO:0005525]; GTPase activity [GO:0003924]; endoplasmic reticulum to Golgi vesicle-mediated transport [GO:0006888]; Golgi to plasma membrane transport [GO:0006893]; Golgi vesicle transport [GO:0048193]; intracellular protein transport [GO:0006886]; macroautophagy [G…	402	317	sp|P11076|ARF1_YEAST	P11076	P11076	ARF1_YEAST	ADP-ribosylation factor 1 (EC 3.6.5.2)	Deamidation (NQ)	20529	ADP-ribosylation factor 1 OS=Saccharomyces cerevisiae (strain ATCC 204508 / S288c) OX=559292 GN=ARF1 PE=1 SV=3	YES	YES	NO
PYP1	GO:0000121; GO:0000287; GO:0005634; GO:0005737; GO:0006564; GO:0016311; GO:0043136; GO:0050286; GO:0052646; GO:0110130	5730	PYP1 YNL010W N2866	Saccharomyces cerevisiae (strain ATCC 204508 / S288c) (Baker's yeast)	241	alditol phosphate metabolic process [GO:0052646]; dephosphorylation [GO:0016311]; L-serine biosynthetic process [GO:0006564]	glycerol-1-phosphatase activity [GO:0000121]; glycerol-3-phosphatase activity [GO:0043136]; magnesium ion binding [GO:0000287]; ribitol-5-phosphatase activity [GO:0110130]; sorbitol-6-phosphatase activity [GO:0050286]	cytoplasm [GO:0005737]; nucleus [GO:0005634]; glycerol-1-phosphatase activity [GO:0000121]; glycerol-3-phosphatase activity [GO:0043136]; magnesium ion binding [GO:0000287]; ribitol-5-phosphatase activity [GO:0110130]; sorbitol-6-phosphatase activity [GO:0050286]; alditol phosphate metabolic process [GO:0052646]; dephosphorylation [GO:0016311]; L-serine biosynthetic process [GO:0006564]	403	1044	sp|P53981|PYP1_YEAST	P53981	P53981	PYP1_YEAST	Polyol phosphate phosphatase PYP1 (EC 3.1.3.50)	Carbamidomethylation	27481	Polyol phosphate phosphatase PYP1 OS=Saccharomyces cerevisiae (strain ATCC 204508 / S288c) OX=559292 GN=PYP1 PE=1 SV=1	YES	YES	YES
PUP2	GO:0000502; GO:0005634; GO:0010499; GO:0019773; GO:0034515; GO:0043161	7549	PUP2 DOA5 YGR253C G9155	Saccharomyces cerevisiae (strain ATCC 204508 / S288c) (Baker's yeast)	260	proteasomal ubiquitin-independent protein catabolic process [GO:0010499]; proteasome-mediated ubiquitin-dependent protein catabolic process [GO:0043161]		nucleus [GO:0005634]; proteasome complex [GO:0000502]; proteasome core complex, alpha-subunit complex [GO:0019773]; proteasome storage granule [GO:0034515]; proteasomal ubiquitin-independent protein catabolic process [GO:0010499]; proteasome-mediated ubiquitin-dependent protein catabolic process [GO:0043161]	405	2882	sp|P32379|PSA5_YEAST	P32379	P32379	PSA5_YEAST	Proteasome subunit alpha type-5 (Macropain subunit PUP2) (Multicatalytic endopeptidase complex subunit PUP2) (Proteasome component PUP2) (Proteinase YSCE subunit PUP2)	Carbamidomethylation; Deamidation (NQ)	28617	Proteasome subunit alpha type-5 OS=Saccharomyces cerevisiae (strain ATCC 204508 / S288c) OX=559292 GN=PUP2 PE=1 SV=2	NO	YES	YES
ARO1	GO:0003855; GO:0003856; GO:0003866; GO:0004764; GO:0004765; GO:0005524; GO:0005737; GO:0008652; GO:0009073; GO:0009423; GO:0016310; GO:0046872	8356	ARO1 AROM YDR127W YD9302.02	Saccharomyces cerevisiae (strain ATCC 204508 / S288c) (Baker's yeast)	1588	amino acid biosynthetic process [GO:0008652]; aromatic amino acid family biosynthetic process [GO:0009073]; chorismate biosynthetic process [GO:0009423]; phosphorylation [GO:0016310]	3-dehydroquinate dehydratase activity [GO:0003855]; 3-dehydroquinate synthase activity [GO:0003856]; 3-phosphoshikimate 1-carboxyvinyltransferase activity [GO:0003866]; ATP binding [GO:0005524]; metal ion binding [GO:0046872]; shikimate 3-dehydrogenase (NADP+) activity [GO:0004764]; shikimate kinase activity [GO:0004765]	cytoplasm [GO:0005737]; 3-dehydroquinate dehydratase activity [GO:0003855]; 3-dehydroquinate synthase activity [GO:0003856]; 3-phosphoshikimate 1-carboxyvinyltransferase activity [GO:0003866]; ATP binding [GO:0005524]; metal ion binding [GO:0046872]; shikimate 3-dehydrogenase (NADP+) activity [GO:0004764]; shikimate kinase activity [GO:0004765]; amino acid biosynthetic process [GO:0008652]; aroma…	407	395	sp|P08566|ARO1_YEAST	P08566	P08566	ARO1_YEAST	Pentafunctional AROM polypeptide [Includes: 3-dehydroquinate synthase (DHQS) (EC 4.2.3.4); 3-phosphoshikimate 1-carboxyvinyltransferase (EC 2.5.1.19) (5-enolpyruvylshikimate-3-phosphate synthase) (EPSP synthase) (EPSPS); Shikimate kinase (SK) (EC 2.7.1.71); 3-dehydroquinate dehydratase (3-dehydroquinase) (EC 4.2.1.10); Shikimate dehydrogenase (EC 1.1.1.25)]	Carbamidomethylation; Oxidation (M); Deamidation (NQ)	174754	Pentafunctional AROM polypeptide OS=Saccharomyces cerevisiae (strain ATCC 204508 / S288c) OX=559292 GN=ARO1 PE=1 SV=1	YES	YES	YES
NTH1	GO:0004555; GO:0005509; GO:0005737; GO:0005993; GO:0015927; GO:0071465	11061	NTH1 NTH YDR001C YD8119.07C	Saccharomyces cerevisiae (strain ATCC 204508 / S288c) (Baker's yeast)	751	cellular response to desiccation [GO:0071465]; trehalose catabolic process [GO:0005993]	alpha,alpha-trehalase activity [GO:0004555]; calcium ion binding [GO:0005509]; trehalase activity [GO:0015927]	cytoplasm [GO:0005737]; alpha,alpha-trehalase activity [GO:0004555]; calcium ion binding [GO:0005509]; trehalase activity [GO:0015927]; cellular response to desiccation [GO:0071465]; trehalose catabolic process [GO:0005993]	408	462	sp|P32356|TREA_YEAST	P32356	P32356	TREA_YEAST	Cytosolic neutral trehalase (EC 3.2.1.28) (Alpha,alpha-trehalase) (Alpha,alpha-trehalose glucohydrolase)	Deamidation (NQ)	85879	Cytosolic neutral trehalase OS=Saccharomyces cerevisiae (strain ATCC 204508 / S288c) OX=559292 GN=NTH1 PE=1 SV=3	YES	YES	YES
RPB2	GO:0001172; GO:0003677; GO:0003729; GO:0003899; GO:0005634; GO:0005665; GO:0005739; GO:0006366; GO:0006367; GO:0006368; GO:0010494; GO:0032549; GO:0046872	9809	RPB2 RPB150 RPO22 YOR151C	Saccharomyces cerevisiae (strain ATCC 204508 / S288c) (Baker's yeast)	1224	RNA-templated transcription [GO:0001172]; transcription by RNA polymerase II [GO:0006366]; transcription elongation by RNA polymerase II [GO:0006368]; transcription initiation at RNA polymerase II promoter [GO:0006367]	DNA binding [GO:0003677]; DNA-directed 5'-3' RNA polymerase activity [GO:0003899]; metal ion binding [GO:0046872]; mRNA binding [GO:0003729]; ribonucleoside binding [GO:0032549]	cytoplasmic stress granule [GO:0010494]; mitochondrion [GO:0005739]; nucleus [GO:0005634]; RNA polymerase II, core complex [GO:0005665]; DNA binding [GO:0003677]; DNA-directed 5'-3' RNA polymerase activity [GO:0003899]; metal ion binding [GO:0046872]; mRNA binding [GO:0003729]; ribonucleoside binding [GO:0032549]; RNA-templated transcription [GO:0001172]; transcription by RNA polymerase II [GO:00…	412	332	sp|P08518|RPB2_YEAST	P08518	P08518	RPB2_YEAST	DNA-directed RNA polymerase II subunit RPB2 (RNA polymerase II subunit 2) (EC 2.7.7.6) (B150) (DNA-directed RNA polymerase II 140 kDa polypeptide)	Deamidation (NQ)	138751	DNA-directed RNA polymerase II subunit RPB2 OS=Saccharomyces cerevisiae (strain ATCC 204508 / S288c) OX=559292 GN=RPB2 PE=1 SV=2	YES	YES	YES
TPA1	GO:0000288; GO:0005634; GO:0005737; GO:0006415; GO:0006449; GO:0006450; GO:0008143; GO:0008198; GO:0018188; GO:0019511; GO:0031418; GO:0031543	7111	TPA1 YER049W	Saccharomyces cerevisiae (strain ATCC 204508 / S288c) (Baker's yeast)	644	nuclear-transcribed mRNA catabolic process, deadenylation-dependent decay [GO:0000288]; peptidyl-proline di-hydroxylation [GO:0018188]; peptidyl-proline hydroxylation [GO:0019511]; regulation of translational fidelity [GO:0006450]; regulation of translational termination [GO:0006449]; translational termination [GO:0006415]	ferrous iron binding [GO:0008198]; L-ascorbic acid binding [GO:0031418]; peptidyl-proline dioxygenase activity [GO:0031543]; poly(A) binding [GO:0008143]	cytoplasm [GO:0005737]; nucleus [GO:0005634]; ferrous iron binding [GO:0008198]; L-ascorbic acid binding [GO:0031418]; peptidyl-proline dioxygenase activity [GO:0031543]; poly(A) binding [GO:0008143]; nuclear-transcribed mRNA catabolic process, deadenylation-dependent decay [GO:0000288]; peptidyl-proline di-hydroxylation [GO:0018188]; peptidyl-proline hydroxylation [GO:0019511]; regulation of tra…	414	2055	sp|P40032|TPA1_YEAST	P40032	P40032	TPA1_YEAST	Prolyl 3,4-dihydroxylase TPA1 (EC 1.14.11.-) (Termination and polyadenylation protein 1) (uS12 prolyl 3,4-dihydroxylase)	Deamidation (NQ)	74042	Prolyl 3 4-dihydroxylase TPA1 OS=Saccharomyces cerevisiae (strain ATCC 204508 / S288c) OX=559292 GN=TPA1 PE=1 SV=1	YES	NO	YES
MTC1	GO:0005737; GO:0005739; GO:0005794; GO:0030137	8175	MTC1 YJL123C J0718	Saccharomyces cerevisiae (strain ATCC 204508 / S288c) (Baker's yeast)	478			COPI-coated vesicle [GO:0030137]; cytoplasm [GO:0005737]; Golgi apparatus [GO:0005794]; mitochondrion [GO:0005739]	415	621	sp|P47018|MTC1_YEAST	P47018	P47018	MTC1_YEAST	Maintenance of telomere capping protein 1	Oxidation (M); Deamidation (NQ)	53477	Maintenance of telomere capping protein 1 OS=Saccharomyces cerevisiae (strain ATCC 204508 / S288c) OX=559292 GN=MTC1 PE=1 SV=1	YES	NO	YES
ADE4	GO:0004044; GO:0005737; GO:0006164; GO:0006189; GO:0006541; GO:0009113; GO:0046872	9353	ADE4 YMR300C YM9952.02C	Saccharomyces cerevisiae (strain ATCC 204508 / S288c) (Baker's yeast)	510	'de novo' IMP biosynthetic process [GO:0006189]; glutamine metabolic process [GO:0006541]; purine nucleobase biosynthetic process [GO:0009113]; purine nucleotide biosynthetic process [GO:0006164]	amidophosphoribosyltransferase activity [GO:0004044]; metal ion binding [GO:0046872]	cytoplasm [GO:0005737]; amidophosphoribosyltransferase activity [GO:0004044]; metal ion binding [GO:0046872]; 'de novo' IMP biosynthetic process [GO:0006189]; glutamine metabolic process [GO:0006541]; purine nucleobase biosynthetic process [GO:0009113]; purine nucleotide biosynthetic process [GO:0006164]	416	694	sp|P04046|PUR1_YEAST	P04046	P04046	PUR1_YEAST	Amidophosphoribosyltransferase (ATase) (EC 2.4.2.14) (Glutamine phosphoribosylpyrophosphate amidotransferase)		56719	Amidophosphoribosyltransferase OS=Saccharomyces cerevisiae (strain ATCC 204508 / S288c) OX=559292 GN=ADE4 PE=1 SV=2	YES	NO	YES
[truncated: 21 more rows]

## Sheet: 48h 336
Gene Names (primary)	Gene Ontology IDs	-10lgP	Gene Names	Organism	Length	Gene Ontology (biological process)	Gene Ontology (molecular function)	Gene Ontology (GO)	Protein Group	Protein ID	Accession	From	Entry	Entry Name	Protein names	PTM	Avg. Mass	Description	Detected48h-1	Detected48h-2	Detected48h-3
[truncated: 336 more rows]

[truncated: 3 more sheets: 72h 314, 96h 314, Common proteins 243]
