# Supplementary material for: Qualitative Proteomic Profiling of Saccharomyces cerevisiae E1 Strain During Alcoholic Fermentation of Yellow Passion Fruit: A First Approximation
Source: Foods. 2025 May 23;14(11):1856. doi: 10.3390/foods14111856 (PMC12155361; doi:10.3390/foods14111856)
Supplement: Supplementary file 1 [file foods-14-01856-s001.zip › Proteins_and_Metabolic_Pathways_def.xlsx]

## Sheet: Proteins_and_Metabolic_Path
Protein Abbreviation	Protein Name	Metabolic Pathway / Function
gdh1	Glutamate dehydrogenase	Amino acid metabolism
bat1	Branched-chain amino acid transaminase	Aroma and flavor synthesis
leu2	Isopropylmalate synthase	Aroma and flavor synthesis
ilv2	Acetolactate synthase	Aroma and flavor synthesis
act1	Actin	Cytoskeletal organization
crn1	Coronin	Cytoskeletal organization
atp1	ATP synthase subunit 1	Energy production
atp2	ATP synthase subunit 2	Energy production
pdc1	Pyruvate decarboxylase	Ethanol fermentation
adh1	Alcohol dehydrogenase	Ethanol fermentation
acc1	Acetyl-CoA carboxylase	Fatty acid biosynthesis
fbp1	Fructose-1,6-bisphosphatase	Gluconeogenesis
tdh3	Glyceraldehyde-3-phosphate dehydrogenase	Glycolysis
pk1	Pyruvate kinase	Glycolysis
cdc19	Pyruvate kinase	Glycolysis
hxk1	Hexokinase	Glycolysis
hxkA	Hexokinase A	Glycolysis
hxkG	Hexokinase G	Glycolysis
hxk2	Hexokinase 2	Glycolysis
fba1	Fructose-bisphosphate aldolase	Glycolysis
g6pi	Glucose-6-phosphate isomerase	Glycolysis
ubp5	Ubiquitin-specific protease	Protein degradation and homeostasis
rpt1	Regulatory proteasome subunit	Protein degradation and homeostasis
kar2	ATPase BiP/Kar2p	Protein folding and transport
tsa1	Peroxiredoxin	Redox homeostasis
ssa1	Heat shock protein Ssa1	Stress response and protein refolding
ssa2	Heat shock protein Ssa2	Stress response and protein refolding
mdh1	Malate dehydrogenase	TCA cycle and redox balance
rps3	Ribosomal protein S3	Translation and ribosome stability
rps5	Ribosomal protein S5	Translation and ribosome stability
rpl3	Ribosomal protein L3	Translation and ribosome stability
rpl5	Ribosomal protein L5	Translation and ribosome stability
